# Supplementary material for: An Integrative Framework Identifies Cooperative Targeting of Host Pathways by Tick Salivary miRNAs
Source: Comput Struct Biotechnol J. 2026 May 15;35(1):0106. doi: 10.34133/csbj.0106 (PMC13176609; doi:10.34133/csbj.0106)
Supplement: Supplementary 1 — Figs. S1 to S3 Supplementary Files 1 to 8 [file csbj.0106.f1.zip]

Archive with 15 entries (15 files):
- Supplementary Figures.docx
- supplementary_figure_1.png
- supplementary_figure_1.svg
- supplementary_figure_2.png
- supplementary_figure_2.svg
- supplementary_figure_3.png
- supplementary_figure_3.svg
- Supplementary_file_1.xlsx
- Supplementary_file_2.xlsx
- Supplementary_file_3.xlsx
- Supplementary_file_4.xlsx
- Supplementary_file_5.xlsx
- Supplementary_file_6.xlsx
- Supplementary_file_7.fa
- Supplementary_file_8.fa
