# Supplementary material for: An Integrative Framework Identifies Cooperative Targeting of Host Pathways by Tick Salivary miRNAs
Source: Comput Struct Biotechnol J. 2026 May 15;35(1):0106. doi: 10.34133/csbj.0106 (PMC13176609; doi:10.34133/csbj.0106)
Supplement: Supplementary 1 — Figs. S1 to S3 Supplementary Files 1 to 8 [file csbj.0106.f1.zip › Supplementary_file_1.xlsx]

## Sheet: Hoja1
seed	mature name	arm	type	family name	node
AATTCGG	Iri-Mir-10-P1-v1_3p*	3p	star	Mir-10-P1_3p*	Arachnida
TTTGTAC	Iri-Mir-3931_5p*	3p	star	Mir-7371-P39_5p	Arachnida
CGTCAAA	Iri-Mir-2-P4_5p*	3p	star	Mir-2-P2b2_5p*	Arachnida
CGTCAAA	Iri-Mir-2-P1_5p*	3p	star	Mir-2-P2b2_5p*	Arachnida
CAGGTTA	Iri-Mir-10-P3_3p*	3p	star	Mir-10-P3_3p*	Arachnida
AGCTGCT	Iri-Novel-6_5p*	3p	guide	Mir-34-P3a_3p*	Arachnida
CTCACTC	Iri-Mir-67_5p	5p	star	Mir-67-v1_5p*	Arthropoda
CAGGTAC	Iri-Mir-275_3p	5p	guide	Mir-275_3p	Arthropoda
AGGAACT	Iri-Mir-276_3p	5p	guide	Mir-276_3p	Arthropoda
ACCCGTA	Iri-Mir-10-P2_5p	5p	guide	Mir-10-P2_5p	Bilateria
ACCCGTA	Iri-Mir-10-P2_5p	5p	guide	Mir-10-P2_5p	Bilateria
TTGTTCG	Iri-Mir-375_3p	5p	guide	Mir-375_3p	Bilateria
ACCCTGT	Iri-Mir-10-P1-v1_5p	5p	guide	Mir-10-P1c-v1_5p	Bilateria
GGCAGTG	Iri-Mir-34_5p	5p	guide	Mir-34_5p	Bilateria
ATGGCAC	Iri-Mir-96-P3_5p	5p	guide	Mir-96-P3_5p	Bilateria
GAGGTAG	Iri-Let-7_5p	5p	guide	Let-7_5p	Bilateria
TGTACAA	Iri-Let-7_3p*	3p	star	Let-7-P1c_3p*	Bilateria
AATCTCA	Iri-Mir-216-P2_5p	3p	guide	Mir-216-P2b_5p	Bilateria
CTTTGGT	Iri-Mir-9_5p	5p	guide	Mir-9-P2_5p	Bilateria
TAAAGCT	Iri-Mir-9_3p*	3p	star	Mir-9-P2_3p*	Bilateria
ACGTTGG	Iri-Novel-22_3p	5p	guide	Mir-1306_3p*	Bilateria
TTGGCAC	Iri-Mir-96-P1_5p	5p	guide	Mir-96-P1_5p	Bilateria
ATTGCAC	Iri-Mir-92_3p	5p	guide	Mir-92-P2c_3p	Bilateria
CCCTGAG	Iri-Mir-10-P3_5p	5p	guide	Mir-10-P3_5p	Bilateria
GATATGT	Iri-Mir-190_5p*	3p	guide	Mir-190_5p	Bilateria
GGAATGT	Iri-Mir-1_3p	5p	guide	Mir-1_3p	Bilateria
AATACTG	Iri-Mir-8_3p	5p	guide	Mir-8_3p	Bilateria
ATCTTAC	Iri-Mir-8_5p*	3p	star	Mir-8_5p*	Bilateria
GGACGGA	Iri-Mir-184_3p	3p	guide	Mir-184_3p	Bilateria
CTTATCA	Iri-Mir-184_5p*	5p	star	Mir-184_5p*	Bilateria
GGAAGAC	Iri-Mir-7_5p	5p	guide	Mir-7_5p	Bilateria
ACCACTA	Iri-Mir-34_3p*	3p	star	Mir-34_3p*	Chelicerata
CCTGCAC	Iri-Mir-252-P1_3p*	3p	star	Mir-252-P1_3p*	Chelicerata
ACTTTGA	Iri-Mir-3931_3p	5p	guide	Mir-3931_3p	Chelicerata
ATGACTG	Iri-Mir-279_5p*	5p	star	Mir-279_5p*	Chelicerata
CTCACTA	Iri-Mir-71_3p*	3p	star	Mir-71_3p*	Chelicerata
AGTATCT	Iri-Mir-12_3p*	3p	star	Mir-12_3p*	Chelicerata
AAAATTG	Iri-Mir-96-P1_3p*	3p	star	Mir-96-P1_3p	Chelicerata
CGTGCTG	Iri-Mir-275_5p*	3p	star	Mir-275_5p*	Chelicerata
CGTGCTT	Iri-Mir-1_5p*	3p	star	Mir-1_5p*	Chelicerata
TGGTTTT	Iri-Bantam-P9a_5p*	5p	star	Bantam_5p*	Chelicerata
GCTGGCT	Iri-Mir-133_5p*	5p	star	Mir-133_5p*	Chelicerata
GGCATCT	Iri-Mir-305_3p*	3p	star	Mir-305_3p*	Chelicerata
AAGAAAT	Iri-Mir-7_3p*	3p	star	Mir-7_3p*	Chelicerata
AGAGAGC	Iri-Mir-281_5p	5p	star	Mir-281_5p	Ecdysozoa
TTGTACT	Iri-Mir-305_5p	5p	guide	Mir-305_5p	Ecdysozoa
TTTGATT	Iri-Mir-315_5p	5p	guide	Mir-315_5p	Eumetazoa
AAGTTCC	Iri-Mir-10-P2_3p*	3p	star	Mir-10-P2_3p*	Ixodes
AAGTTCC	Iri-Mir-10-P2_3p*	3p	star	Mir-10-P2_3p*	Ixodes
CTCGAGC	Iri-Mir-375_5p*	3p	star	Mir-375_5p*	Ixodes
TGACTTC	Iri-Mir-96-P3_3p*	3p	star	Mir-1677-P1_3p	Ixodes
AGGGTAC	Iri-Mir-216-P2_3p*	5p	star	Mir-216-P2_3p*	Ixodes
GTGGTCA	Iri-Novel-1_3p	5p	guide	Mir-4880_3p*	Ixodes
GTGAGAG	Iri-Novel-1_5p*	3p	star	Mir-9631_3p	Ixodes
GGTCTGG	Iri-Mir-92_5p*	3p	star	Mir-92-o4_5p*	Ixodes
GTGTACC	Iri-Mir-317_5p*	5p	star	Mir-317_5p*	Ixodes
CCAGGAG	Iri-Mir-190_3p	5p	star	Mir-190_3p	Ixodes
GCGGGGT	Iri-Mir-276_5p*	3p	star	Mir-276_5p*	Ixodes
CGGATGA	Iri-Mir-278_5p	5p	star	Mir-278_5p*	Ixodes
AGGTCTC	Iri-Mir-76_5p*	3p	star	Mir-76_5p*	Ixodes
TGCCCGG	Iri-Mir-87-P1_5p*	5p	star	Mir-87-P1_5p*	Ixodes
CTTCGAG	Iri-Mir-315_3p*	3p	star	Mir-315_3p*	Ixodes
CTCGAGC	Iri-Novel-29_3p*	3p	guide	Mir-375_5p*	Ixodes
GAAAGTG	Iri-Novel-21_5p	5p	coguide	NA	Ixodes ricinus
GCTCCCT	Iri-Novel-21_3p*	3p	coguide	NA	Ixodes ricinus
TGCCCAG	Iri-Novel-22_5p*	3p	star	NA	Ixodes ricinus
AATCGAG	Iri-Novel-23_3p*	3p	star	NA	Ixodes ricinus
CGGACCG	Iri-Novel-24_5p	5p	star	NA	Ixodes ricinus
GAGCAAT	Iri-Novel-25_3p	5p	star	NA	Ixodes ricinus
GGGGTCG	Iri-Novel-26_5p*	3p	star	NA	Ixodes ricinus
AGGTCAT	Iri-Novel-27_5p	3p	star	NA	Ixodes ricinus
TCAACGA	Iri-Novel-2_3p*	3p	star	NA	Ixodes ricinus
CTCGACG	Iri-Novel-4_3p	5p	coguide	NA	Ixodes ricinus
TCCGGTC	Iri-Novel-4_5p*	3p	coguide	NA	Ixodes ricinus
CTCGACG	Iri-Novel-4_3p	5p	coguide	NA	Ixodes ricinus
TCCGGTC	Iri-Novel-4_5p*	3p	coguide	NA	Ixodes ricinus
GCCCACT	Iri-Mir-2001_3p*	5p	star	NA	Ixodes ricinus
GAGTCCC	Iri-Novel-5_3p	5p	coguide	NA	Ixodes ricinus
GGCGTTC	Iri-Novel-5_5p*	3p	coguide	NA	Ixodes ricinus
GAGTCCC	Iri-Novel-5_3p	5p	coguide	NA	Ixodes ricinus
GGCGTTC	Iri-Novel-5_5p*	3p	coguide	NA	Ixodes ricinus
CTGTTAG	Iri-Novel-12a_5p	5p	coguide	NA	Ixodes ricinus
CCAACCC	Iri-Novel-12a_3p*	3p	coguide	NA	Ixodes ricinus
CTGTTAG	Iri-Novel-12c_5p	5p	coguide	NA	Ixodes ricinus
CCAACCC	Iri-Novel-12c-1_3p*	3p	coguide	NA	Ixodes ricinus
CTGTTAG	Iri-Novel-12c_5p	5p	coguide	NA	Ixodes ricinus
CCAACCC	Iri-Novel-12c-2_3p*	3p	coguide	NA	Ixodes ricinus
CTGTTAG	Iri-Novel-12g_5p	5p	coguide	NA	Ixodes ricinus
CCAACCC	Iri-Novel-12g_3p*	3p	coguide	NA	Ixodes ricinus
CTGTTAG	Iri-Novel-12f_5p	5p	coguide	NA	Ixodes ricinus
CAACCCA	Iri-Novel-12f_3p*	3p	coguide	NA	Ixodes ricinus
ACATCTT	Iri-Novel-13_3p*	5p	coguide	NA	Ixodes ricinus
CTTGAAG	Iri-Novel-13_5p	3p	coguide	NA	Ixodes ricinus
CCAACCG	Iri-Novel-14_3p	5p	coguide	NA	Ixodes ricinus
TTGTTAG	Iri-Novel-14_5p*	3p	coguide	NA	Ixodes ricinus
CTGTTAG	Iri-Novel-12e_5p	5p	star	NA	Ixodes ricinus
ACGTCGA	Iri-Novel-3a_3p	3p	star	NA	Ixodes ricinus
CTGTTAG	Iri-Novel-12d_5p	3p	star	NA	Ixodes ricinus
ACGTCGA	Iri-Novel-3b_3p	5p	star	NA	Ixodes ricinus
AAGCACA	Iri-Novel-20_5p*	3p	star	NA	Ixodes ricinus
CCAACCC	Iri-Novel-19_3p	3p	star	NA	Ixodes ricinus
CCAATCC	Iri-Novel-18_3p	5p	coguide	NA	Ixodes ricinus
CTGTTAT	Iri-Novel-18_5p*	3p	coguide	NA	Ixodes ricinus
CTGTTAG	Iri-Novel-12h_5p*	5p	coguide	NA	Ixodes ricinus
CAACCCA	Iri-Novel-12h_3p	3p	coguide	NA	Ixodes ricinus
ATGCGCA	Iri-Novel-16_3p*	5p	coguide	NA	Ixodes ricinus
CCGGAAC	Iri-Novel-16_5p	3p	coguide	NA	Ixodes ricinus
GGACCAC	Iri-Novel-15_3p	5p	star	NA	Ixodes ricinus
CGTTTGT	Iri-Novel-11_3p*	3p	star	NA	Ixodes ricinus
TTGGGCT	Iri-Novel-10_5p	5p	star	NA	Ixodes ricinus
CTGTTAG	Iri-Novel-12b_5p	5p	coguide	NA	Ixodes ricinus
CCAACCC	Iri-Novel-12b_3p*	3p	coguide	NA	Ixodes ricinus
GACGTGG	Iri-Novel-9_3p*	5p	star	NA	Ixodes ricinus
AGTGTGG	Iri-Novel-8-1_3p*	3p	star	NA	Ixodes ricinus
AGTATGG	Iri-Novel-8-2_3p*	3p	star	NA	Ixodes ricinus
TAGCCTC	Iri-Novel-7_5p*	3p	star	NA	Ixodes ricinus
GAGGCAC	Iri-Novel-28_5p	5p	star	NA	Ixodes ricinus
GGGTGTA	Iri-Novel-30_5p	5p	star	NA	Ixodes ricinus
CGTACGG	Iri-Novel-31_5p*	5p	star	NA	Ixodes ricinus
GCAGATT	Iri-Novel-33_5p	5p	star	NA	Ixodes ricinus
TGGTGGC	Iri-Novel-34_5p*	5p	coguide	NA	Ixodes ricinus
CAGCCAA	Iri-Novel-34_3p	3p	coguide	NA	Ixodes ricinus
TCGGACC	Iri-Novel-23_5p	5p	guide	Novel-14_3p	Ixodes ricinus
AAATCGA	Iri-Novel-24_3p*	3p	guide	Mir-10-P1o7_3p*	Ixodes ricinus
CGATGGA	Iri-Novel-25_5p*	3p	guide	Mir-12529_5p	Ixodes ricinus
GGCTCTG	Iri-Novel-26_3p	5p	guide	Mir-760_3p	Ixodes ricinus
GTGACCT	Iri-Novel-27_3p*	5p	guide	Mir-7394-P2_3p	Ixodes ricinus
AGGGTGG	Iri-Novel-2_5p	5p	guide	Mir-7373-o9a_3p	Ixodes ricinus
CCAACCT	Iri-Novel-12e_3p*	3p	guide	Novel-2-P1_5p	Ixodes ricinus
GGCCTGA	Iri-Novel-3a_5p*	5p	guide	Mir-87-o6_5p*	Ixodes ricinus
GGGATTC	Iri-Novel-17_3p	5p	guide	Mir-96-P2_3p*	Ixodes ricinus
CTCATCC	Iri-Novel-17_5p*	3p	star	Mir-67_5p*	Ixodes ricinus
CCAACCT	Iri-Novel-12d_3p*	5p	guide	Novel-2-P1_5p	Ixodes ricinus
GGCCTGA	Iri-Novel-3b_5p*	3p	guide	Mir-87-o6_5p*	Ixodes ricinus
GACGAGC	Iri-Novel-20_3p	5p	guide	Mir-12531_5p	Ixodes ricinus
CTGTCAG	Iri-Novel-19_5p*	5p	guide	Mir-192-P2_3p*	Ixodes ricinus
ATGCGTC	Iri-Novel-15_5p*	3p	guide	Mir-9442-P1_3p*	Ixodes ricinus
CTGGATG	Iri-Novel-11_5p	5p	guide	Mir-432_3p*	Ixodes ricinus
CGATGGA	Iri-Novel-10_3p*	3p	guide	Mir-12529_5p	Ixodes ricinus
CCCCTTC	Iri-Novel-9_5p	3p	guide	Mir-3127_3p*	Ixodes ricinus
GAGGACC	Iri-Novel-8_5p	5p	guide	Mir-7579_3p	Ixodes ricinus
GAGGACC	Iri-Novel-8_5p	5p	guide	Mir-7579_3p	Ixodes ricinus
TCGGGAT	Iri-Novel-7_3p	5p	guide	Mir-506_3p	Ixodes ricinus
AGGCATC	Iri-Novel-6_3p	5p	star	Mir-2711_3p*	Ixodes ricinus
CAGACTG	Iri-Novel-28_3p*	3p	guide	Mir-2461_3p	Ixodes ricinus
GCATCTC	Iri-Novel-29_5p	5p	star	Mir-1560_3p	Ixodes ricinus
CTCATGT	Iri-Novel-30_3p*	3p	guide	Mir-12572_5p	Ixodes ricinus
CGGAACC	Iri-Novel-31_3p	3p	guide	Novel-2_3p	Ixodes ricinus
GGAGAAT	Iri-Novel-32_5p*	5p	guide	Mir-459_3p	Ixodes ricinus
GGGTCGA	Iri-Novel-32_3p	3p	star	Mir-1994-P2_5p*	Ixodes ricinus
GGAGAAT	Iri-Novel-32_5p*	5p	guide	Mir-459_3p	Ixodes ricinus
GGGTCGA	Iri-Novel-32_3p	3p	star	Mir-1994-P2_5p*	Ixodes ricinus
GAGGGAC	Iri-Novel-33_3p*	3p	guide	Mir-3126_5p	Ixodes ricinus
CTGGCAA	Iri-Novel-35_5p*	5p	coguide	Mir-875_3p*	Ixodes ricinus
GCGCCGC	Iri-Novel-35_3p	3p	coguide	Novel-2_5p*	Ixodes ricinus
TAAGTAG	Iri-Mir-252-P1_5p	5p	guide	Mir-252-P1_5p	Protostomia
CACAACC	Iri-Mir-67_3p*	3p	guide	Mir-67_3p	Protostomia
GTCATGG	Iri-Mir-281_3p*	3p	guide	Mir-281_3p	Protostomia
GACTAGA	Iri-Mir-279_3p	3p	guide	Mir-279_3p	Protostomia
GAAAGAC	Iri-Mir-71_5p	5p	guide	Mir-71_5p	Protostomia
GAGTATT	Iri-Mir-12_5p	5p	guide	Mir-12_5p	Protostomia
ATCACAG	Iri-Mir-2-P4_3p	5p	guide	Mir-2-P12_3p	Protostomia
ATCACAG	Iri-Mir-2-P1_3p	5p	guide	Mir-2-P12_3p	Protostomia
GAACACA	Iri-Mir-317_3p	3p	guide	Mir-317_3p	Protostomia
TGTGACC	Iri-Mir-2001_5p	3p	guide	Mir-2001_5p	Protostomia
CGGTGGG	Iri-Mir-278_3p*	3p	guide	Mir-278_3p	Protostomia
TCGTTGT	Iri-Mir-76_3p	5p	guide	Mir-76_3p	Protostomia
GAGATCA	Iri-Bantam-P9a_3p	3p	guide	Bantam_3p	Protostomia
GAGATTC	Iri-Mir-1175_3p	3p	guide	Mir-1175_3p	Protostomia
CAGATCT	Iri-Mir-750_3p	3p	guide	Mir-750_3p	Protostomia
TGAGCAA	Iri-Mir-87-P1_3p	3p	guide	Mir-87-P2_3p	Protostomia
TGGTCCC	Iri-Mir-133_3p	3p	guide	Mir-133_3p	Protostomia
