# Supplementary material for: An Integrative Framework Identifies Cooperative Targeting of Host Pathways by Tick Salivary miRNAs
Source: Comput Struct Biotechnol J. 2026 May 15;35(1):0106. doi: 10.34133/csbj.0106 (PMC13176609; doi:10.34133/csbj.0106)
Supplement: Supplementary 1 — Figs. S1 to S3 Supplementary Files 1 to 8 [file csbj.0106.f1.zip › Supplementary_file_2.xlsx]

## Sheet: Sheet1
miRNA	Random miRNA	Real Total Targets	Real Conserved Targets	Random Total Targets	Random Conserved Targets	Real Conserved Ratio	Random Conserved Ratio	Odds Ratio	P-value	FDR
Iri-Mir-2-P1_3p	iri-random-38	4331	195	4039	193	0.0450242	0.0477841	0.939488	0.743451	1
Iri-Mir-9_5p	iri-random-148	3656	618	3677	97	0.169037	0.0263802	7.44283	2.89326e-103	2.34354e-101
Iri-Novel-21_5p	iri-random-9	3412	112	3535	82	0.0328253	0.0231966	1.42455	0.00925118	0.038428
Iri-Mir-10-P1-v1_5p	iri-random-149	3291	150	3472	73	0.0455789	0.0210253	2.2081	1.03702e-08	9.33317e-08
Iri-Let-7_3p*	iri-random-62	4250	534	4028	65	0.125647	0.016137	8.64472	5.9985e-93	3.23919e-91
Iri-Novel-18_5p*	iri-random-154	2776	53	2544	15	0.0190922	0.00589623	3.13464	1.32412e-05	8.25026e-05
Iri-Mir-750_3p	iri-random-95	2730	55	2498	102	0.0201465	0.0408327	0.487004	0.999996	1
Iri-Mir-281_5p	iri-random-81	3182	40	3177	105	0.0125707	0.03305	0.378178	1	1
Iri-Novel-32_5p*	iri-random-31	5040	60	4909	101	0.0119048	0.0205745	0.577388	0.99977	1
Iri-Novel-27_5p	iri-random-14	2411	64	2062	46	0.026545	0.0223084	1.18802	0.213994	0.559146
Iri-Novel-12b_3p*	iri-random-34	2693	29	2475	38	0.0107687	0.0153535	0.703709	0.941336	1
Iri-Bantam-P9a_5p*	iri-random-162	6449	165	5634	213	0.0255854	0.0378062	0.669189	0.999951	1
Iri-Mir-96-P1_3p*	iri-random-138	6407	158	5558	109	0.0246605	0.0196114	1.26044	0.0365541	0.134585
Iri-Mir-275_3p	iri-random-107	2018	59	1515	68	0.0292369	0.0448845	0.642413	0.994692	1
Iri-Novel-12a_3p*	iri-random-147	2680	29	2410	85	0.0108209	0.0352697	0.305956	1	1
Iri-Novel-6_3p	iri-random-124	2443	72	2145	30	0.029472	0.013986	2.10069	0.000273341	0.00138379
Iri-Novel-35_5p*	iri-random-17	3273	73	3449	71	0.0223037	0.0205857	1.08493	0.343151	0.820626
Iri-Novel-35_3p	iri-random-123	278	2	226	2	0.00719424	0.00884956	0.812274	0.747921	1
Iri-Novel-34_5p*	iri-random-30	5467	85	5496	170	0.0155478	0.0309316	0.497692	1	1
Iri-Novel-34_3p	iri-random-137	3551	83	3630	139	0.0233737	0.038292	0.603978	0.999901	1
Iri-Novel-33_5p	iri-random-16	2757	72	2524	40	0.0261153	0.0158479	1.64725	0.00661267	0.0281908
Iri-Novel-33_3p*	iri-random-86	2324	21	2055	36	0.00903614	0.0175182	0.521303	0.995089	1
Iri-Novel-32_3p	iri-random-45	235	2	178	1	0.00851064	0.00561798	1.14103	0.627157	1
Iri-Novel-31_5p*	iri-random-97	53	2	68	0	0.0377358	0	3.98077	0.224685	0.568733
Iri-Novel-31_3p	iri-random-15	404	1	381	0	0.00247525	0	1.89109	0.521885	1
Iri-Novel-30_5p	iri-random-130	1094	14	714	3	0.0127971	0.00420168	2.46994	0.0743941	0.252105
Iri-Novel-30_3p*	iri-random-84	2503	29	2213	17	0.0115861	0.00768188	1.47946	0.120598	0.362798
Iri-Novel-29_5p	iri-random-3	2431	53	2109	52	0.0218017	0.0246562	0.881391	0.771685	1
Iri-Novel-29_3p*	iri-random-153	444	3	410	0	0.00675676	0	3.71946	0.212522	0.559146
Iri-Novel-28_5p	iri-random-111	2799	214	2562	52	0.0764559	0.0202966	3.93895	1.44426e-22	2.127e-21
Iri-Novel-28_3p*	iri-random-48	3313	50	3489	156	0.0150921	0.044712	0.331807	1	1
Iri-Novel-27_3p*	iri-random-136	2098	45	1690	11	0.021449	0.00650888	3.13535	0.000112421	0.000607073
Iri-Novel-26_5p*	iri-random-140	571	4	535	1	0.00700525	0.00186916	2.35475	0.253308	0.621755
Iri-Novel-26_3p	iri-random-128	4622	80	4430	77	0.0173085	0.0173815	0.995259	0.543877	1
Iri-Novel-25_5p*	iri-random-5	543	6	497	4	0.0110497	0.00804829	1.2855	0.447611	0.952592
Iri-Novel-25_3p	iri-random-23	1949	36	1345	16	0.018471	0.0118959	1.51239	0.100606	0.319572
Iri-Novel-24_5p	iri-random-152	86	3	156	1	0.0348837	0.00641026	3.71429	0.123172	0.362798
Iri-Novel-24_3p*	iri-random-41	601	3	583	8	0.00499168	0.0137221	0.427379	0.95974	1
Iri-Novel-23_5p	iri-random-50	241	2	192	0	0.00829876	0	2.4125	0.4003	0.888337
Iri-Novel-23_3p*	iri-random-2	325	2	264	3	0.00615385	0.0113636	0.606481	0.850367	1
Iri-Novel-22_5p*	iri-random-93	6753	84	8143	203	0.0124389	0.0249294	0.496064	1	1
Iri-Novel-22_3p	iri-random-40	533	3	496	2	0.00562852	0.00403226	1.24294	0.53924	1
Iri-Novel-21_3p*	iri-random-37	3171	47	3136	44	0.0148218	0.0140306	1.05574	0.438513	0.947189
Iri-Novel-20_5p*	iri-random-158	4586	259	4308	46	0.0564762	0.0106778	5.44883	2.12742e-35	4.30802e-34
Iri-Novel-20_3p	iri-random-33	295	2	248	0	0.00677966	0	2.54082	0.378991	0.871334
Iri-Novel-19_5p*	iri-random-102	3075	75	2941	59	0.0243902	0.0200612	1.21686	0.149449	0.424749
Iri-Novel-19_3p	iri-random-141	2698	29	2483	26	0.0107487	0.0104712	1.02289	0.52002	1
Iri-Novel-1_5p*	iri-random-35	2686	21	2454	62	0.00781832	0.0252649	0.313447	1	1
Iri-Novel-18_3p	iri-random-146	1802	35	971	3	0.0194229	0.0030896	4.93269	0.000282672	0.00138766
Iri-Novel-17_5p*	iri-random-79	2416	27	2096	127	0.0111755	0.0605916	0.180309	1	1
Iri-Novel-17_3p	iri-random-71	1909	24	1085	8	0.012572	0.00737327	1.58772	0.155008	0.432953
Iri-Novel-1_3p	iri-random-155	2182	47	1809	46	0.0215399	0.0254284	0.843414	0.822628	1
Iri-Novel-16_5p	iri-random-59	374	0	361	1	0	0.00277008	0.481333	0.88198	1
Iri-Novel-16_3p*	iri-random-7	336	2	336	3	0.00595238	0.00892857	0.747761	0.774658	1
Iri-Novel-15_5p*	iri-random-156	296	6	255	6	0.0202703	0.0235294	0.859107	0.710311	1
Iri-Novel-15_3p	iri-random-116	1869	25	975	1	0.0133761	0.00102564	6.86992	0.000883437	0.00386802
Iri-Novel-14_5p*	iri-random-117	2266	57	1979	147	0.0251545	0.0742799	0.32504	1	1
Iri-Novel-14_3p	iri-random-100	331	1	335	0	0.00302115	0	2.03021	0.495516	1
Iri-Novel-13_5p	iri-random-74	3067	62	2892	54	0.0202152	0.0186722	1.08182	0.371444	0.871334
Iri-Novel-13_3p*	iri-random-18	4084	126	4002	57	0.0308521	0.0142429	2.18247	3.24749e-07	2.63046e-06
Iri-Novel-12h_5p*	iri-random-109	1966	43	1382	36	0.0218718	0.0260492	0.832556	0.823148	1
Iri-Novel-12h_3p	iri-random-129	2484	39	2193	35	0.0157005	0.0159599	0.98074	0.579994	1
Iri-Novel-12g_5p	iri-random-112	2020	42	1566	30	0.0207921	0.0191571	1.0773	0.424825	0.930022
Iri-Novel-12g_3p*	iri-random-150	2684	28	2450	39	0.0104322	0.0159184	0.658148	0.966974	1
Iri-Novel-12f_5p	iri-random-114	1905	37	1037	3	0.0194226	0.00289296	5.26083	0.000128361	0.00067079
Iri-Novel-12f_3p*	iri-random-132	2500	38	2200	58	0.0152	0.0263636	0.575136	0.997355	1
Iri-Novel-12e_5p	iri-random-60	2098	41	1666	55	0.0195424	0.0330132	0.587464	0.996464	1
Iri-Novel-12e_3p*	iri-random-13	2627	51	2245	51	0.0194138	0.0227171	0.851766	0.818545	1
Iri-Novel-12d_5p	iri-random-49	1947	45	1323	2	0.0231125	0.00151172	10.652	4.87817e-08	4.15928e-07
Iri-Novel-12d_3p*	iri-random-104	2627	51	2278	31	0.0194138	0.0136084	1.41754	0.0746978	0.252105
Iri-Novel-12c_5p	iri-random-90	1969	42	1458	53	0.0213306	0.0363512	0.580702	0.996906	1
Iri-Novel-12c-2_3p*	iri-random-52	2139	21	1763	36	0.00981767	0.0204197	0.484879	0.997855	1
Iri-Novel-12c-1_3p*	iri-random-26	2680	29	2419	71	0.0108209	0.029351	0.369061	0.999999	1
Iri-Novel-12b_5p	iri-random-108	2066	46	1617	38	0.0222652	0.0235003	0.942159	0.649932	1
Iri-Novel-12a_5p	iri-random-121	1947	35	1272	13	0.0179764	0.0102201	1.69367	0.0602683	0.212249
Iri-Novel-11_5p	iri-random-139	2983	38	2601	94	0.0127389	0.0361399	0.349491	1	1
Iri-Novel-11_3p*	iri-random-69	556	4	530	4	0.00719424	0.00754717	0.952984	0.652698	1
Iri-Novel-10_5p	iri-random-89	2299	31	2048	46	0.0134841	0.0224609	0.601033	0.99034	1
Iri-Novel-10_3p*	iri-random-87	504	5	428	9	0.00992063	0.021028	0.504	0.944691	1
Iri-Novel-9_5p*	iri-random-44	3546	33	3604	134	0.00930626	0.0371809	0.24877	1	1
Iri-Novel-9_3p	iri-random-46	876	1	641	1	0.00114155	0.00156006	0.731735	0.793909	1
Iri-Novel-8_5p	iri-random-67	1849	29	975	16	0.0156842	0.0164103	0.930323	0.656587	1
Iri-Novel-8-2_3p*	iri-random-103	1641	19	873	2	0.0115783	0.00229095	3.58184	0.018757	0.0723483
Iri-Novel-8-1_3p*	iri-random-28	2994	45	2758	92	0.0150301	0.0333575	0.447173	0.999998	1
Iri-Novel-7_5p*	iri-random-143	1702	22	884	5	0.012926	0.00565611	2.00674	0.0855727	0.282914
Iri-Novel-7_3p	iri-random-159	329	3	328	1	0.00911854	0.00304878	2.00612	0.34446	0.820626
Iri-Novel-6_5p*	iri-random-53	4372	131	4153	145	0.0299634	0.0349145	0.85445	0.91154	1
Iri-Novel-5_5p*	iri-random-83	323	2	259	2	0.00619195	0.00772201	0.801242	0.753386	1
Iri-Novel-5_3p	iri-random-75	1983	23	1503	32	0.0115986	0.0212908	0.545918	0.991647	1
Iri-Novel-4_5p*	iri-random-6	277	7	214	4	0.0252708	0.0186916	1.24576	0.465912	0.967664
Iri-Novel-4_3p	iri-random-54	81	1	137	1	0.0123457	0.00729927	1.69136	0.479707	0.983702
Iri-Novel-3b_5p*	iri-random-118	3187	51	3199	32	0.0160025	0.0100031	1.59133	0.0233869	0.0881087
Iri-Novel-3b_3p	iri-random-115	89	0	165	0	0	0	1.84444	0.581908	1
Iri-Novel-3a_5p*	iri-random-92	3232	51	3408	68	0.0157797	0.0199531	0.791281	0.912972	1
Iri-Novel-3a_3p	iri-random-119	80	0	119	0	0	0	1.48148	0.645905	1
Iri-Novel-2_5p	iri-random-131	4775	28	4500	101	0.00586387	0.0224444	0.263475	1	1
Iri-Novel-2_3p*	iri-random-142	351	0	347	4	0	0.0115274	0.195455	0.985227	1
Iri-Bantam-P9a_3p	iri-random-133	3226	49	3238	56	0.0151891	0.0172946	0.878573	0.776445	1
Iri-Mir-9_3p*	iri-random-43	3880	349	3705	134	0.0899485	0.0361673	2.62195	1.66083e-22	2.24212e-21
Iri-Mir-76_5p*	iri-random-151	2408	33	2061	21	0.0137043	0.0101892	1.32756	0.184919	0.507745
Iri-Mir-76_3p	iri-random-160	328	2	296	6	0.00609756	0.0202703	0.381389	0.962238	1
Iri-Mir-96-P1_5p	iri-random-63	2285	351	2007	20	0.153611	0.00996512	17.221	3.65227e-75	1.18333e-73
Iri-Mir-92_5p*	iri-random-70	3042	34	2890	41	0.0111769	0.0141869	0.789299	0.873742	1
Iri-Mir-92_3p	iri-random-113	2701	426	2495	35	0.157719	0.0140281	12.8252	4.62804e-86	1.87435e-84
Iri-Mir-87-P1_5p*	iri-random-125	1396	6	815	3	0.00429799	0.00368098	1.02283	0.618329	1
Iri-Mir-87-P1_3p	iri-random-56	3028	76	2886	27	0.0250991	0.00935551	2.66339	2.48224e-06	1.60849e-05
Iri-Mir-8_5p*	iri-random-94	2215	47	1850	28	0.021219	0.0151351	1.39114	0.0994847	0.319572
Iri-Mir-8_3p	iri-random-22	5042	567	5320	262	0.112455	0.0492481	2.441	5.09786e-33	9.17615e-32
Iri-Mir-7_5p	iri-random-99	3095	163	2977	33	0.0526656	0.011085	4.84326	2.01477e-21	2.51071e-20
Iri-Mir-7_3p*	iri-random-47	9352	312	13333	203	0.0333618	0.0152254	2.22841	3.02844e-19	3.50433e-18
Iri-Mir-71_5p	iri-random-64	3471	84	3554	40	0.0242005	0.0112549	2.15088	2.7393e-05	0.000158488
Iri-Mir-71_3p*	iri-random-106	2110	26	1693	52	0.0123223	0.0307147	0.401195	0.999976	1
Iri-Mir-216-P2_5p	iri-random-68	4657	78	4451	78	0.016749	0.0175242	0.955022	0.643325	1
Iri-Mir-216-P2_3p*	iri-random-144	1246	10	810	8	0.00802568	0.00987654	0.793407	0.773145	1
Iri-Mir-281_3p*	iri-random-42	1895	19	1027	6	0.0100264	0.00584226	1.55567	0.211889	0.559146
Iri-Mir-3931_5p*	iri-random-135	3017	166	2775	46	0.0550215	0.0165766	3.4012	1.24576e-15	1.34542e-14
Iri-Mir-3931_3p	iri-random-127	3489	63	3602	77	0.0180567	0.021377	0.844216	0.859962	1
Iri-Mir-375_5p*	iri-random-122	438	3	399	3	0.00684932	0.0075188	0.91055	0.68698	1
Iri-Mir-375_3p	iri-random-105	266	1	194	0	0.0037594	0	1.46617	0.615691	1
Iri-Mir-34_5p	iri-random-82	4503	283	4288	148	0.062847	0.0345149	1.86992	4.19372e-10	3.99637e-09
Iri-Mir-34_3p*	iri-random-134	1906	37	1054	27	0.0194124	0.0256167	0.746066	0.901381	1
Iri-Mir-317_5p*	iri-random-8	850	11	627	9	0.0129412	0.0143541	0.884286	0.694658	1
Iri-Mir-317_3p	iri-random-32	4700	108	4494	46	0.0229787	0.0102359	2.24644	1.23933e-06	8.72919e-06
Iri-Mir-315_5p	iri-random-1	5385	135	5487	239	0.0250696	0.0435575	0.566451	1	1
Iri-Mir-315_3p*	iri-random-25	450	2	424	1	0.00444444	0.00235849	1.41648	0.527809	1
Iri-Mir-67_5p	iri-random-80	3641	41	3655	60	0.0112606	0.0164159	0.687569	0.975567	1
Iri-Mir-67_3p*	iri-random-51	2117	66	1728	25	0.0311762	0.0144676	2.1399	0.00049946	0.00231179
Iri-Mir-305_5p	iri-random-19	2657	84	2309	31	0.0316146	0.0134257	2.35182	1.38138e-05	8.2883e-05
Iri-Mir-305_3p*	iri-random-161	2825	81	2579	75	0.0286726	0.029081	0.984613	0.570566	1
Iri-Mir-2-P4_5p*	iri-random-29	532	7	463	4	0.0131579	0.00863931	1.39924	0.381881	0.871334
Iri-Mir-2-P4_3p	iri-random-91	4483	199	4188	84	0.0443899	0.0200573	2.2541	8.68881e-11	8.79742e-10
Iri-Mir-2-P1_5p*	iri-random-20	475	6	424	2	0.0126316	0.00471698	2.1	0.220783	0.567727
Iri-Mir-279_5p*	iri-random-126	2859	40	2592	38	0.0139909	0.0146605	0.952491	0.629335	1
Iri-Mir-279_3p	iri-random-55	1522	26	823	8	0.0170828	0.00972053	1.63527	0.133283	0.385568
Iri-Mir-278_5p	iri-random-76	399	2	373	4	0.00501253	0.0107239	0.557789	0.877598	1
Iri-Mir-278_3p*	iri-random-96	1004	6	656	2	0.0059761	0.00304878	1.52986	0.393373	0.88509
Iri-Mir-276_5p*	iri-random-145	833	5	612	7	0.0060024	0.0114379	0.548251	0.917748	1
Iri-Mir-276_3p	iri-random-36	3321	65	3509	30	0.0195724	0.00854944	2.2748	7.78929e-05	0.000435126
Iri-Mir-275_5p*	iri-random-4	900	10	645	0	0.0111111	0	7.97531	0.0143182	0.0565743
Iri-Mir-96-P3_5p	iri-random-65	2679	180	2335	21	0.0671892	0.00899358	7.61845	5.5196e-29	8.94176e-28
Iri-Mir-96-P3_3p*	iri-random-77	2984	43	2712	45	0.0144102	0.0165929	0.867437	0.781224	1
Iri-Mir-252-P1_5p	iri-random-98	2142	54	1773	30	0.0252101	0.0169205	1.48118	0.050466	0.181677
Iri-Mir-252-P1_3p*	iri-random-101	2820	61	2564	43	0.0216312	0.0167707	1.28758	0.119829	0.362798
Iri-Mir-2001_5p	iri-random-78	2164	41	1807	42	0.0189464	0.0232429	0.812114	0.855503	1
Iri-Mir-2001_3p*	iri-random-61	2261	15	1954	63	0.00663423	0.0322416	0.210503	1	1
Iri-Mir-190_5p*	iri-random-72	2159	65	1774	25	0.0301065	0.0140924	2.12043	0.000598715	0.00269422
Iri-Mir-190_3p	iri-random-24	7236	89	10963	132	0.0122996	0.0120405	1.02545	0.452775	0.952592
Iri-Mir-184_5p*	iri-random-21	2117	54	1736	18	0.0255078	0.0103687	2.41088	0.000414482	0.00197488
Iri-Mir-184_3p	iri-random-110	607	8	608	0	0.0131796	0	9.135	0.0104202	0.0422017
Iri-Mir-1_5p*	iri-random-39	526	11	453	4	0.0209125	0.00883002	2.09302	0.121807	0.362798
Iri-Mir-1_3p	iri-random-10	3137	309	3024	36	0.0985018	0.0119048	8.85224	1.23066e-55	3.32278e-54
Iri-Mir-133_5p*	iri-random-120	3710	77	3704	27	0.0207547	0.00728942	2.81944	5.49842e-07	4.04884e-06
Iri-Mir-12_5p	iri-random-11	2022	39	1594	31	0.0192878	0.0194479	0.985383	0.573605	1
Iri-Mir-10-P3_5p	iri-random-88	4041	362	3855	76	0.0895818	0.0197147	4.84239	4.27552e-45	9.89477e-44
Iri-Mir-10-P3_3p*	iri-random-58	2234	62	1947	76	0.0277529	0.0390344	0.704849	0.982892	1
Iri-Mir-12_3p*	iri-random-57	3259	44	3421	54	0.0135011	0.0157849	0.856852	0.806202	1
Iri-Mir-1175_3p	iri-random-73	2183	39	1810	26	0.0178653	0.0143646	1.23284	0.239182	0.596116
Iri-Mir-10-P1-v1_3p*	iri-random-27	424	4	381	3	0.00943396	0.00787402	1.1253	0.565479	1
Iri-Mir-10-P2_5p	iri-random-157	229	28	174	0	0.122271	0	25.1238	4.73017e-07	3.64899e-06
Iri-Mir-10-P2_3p*	iri-random-66	2475	53	2154	49	0.0214141	0.0227484	0.938704	0.662635	1
Iri-Let-7_5p	iri-random-12	2569	574	2223	58	0.223433	0.0260909	10.5758	1.28277e-103	2.07809e-101
Iri-Mir-133_3p	iri-random-85	2621	134	2243	56	0.0511255	0.0249666	2.08284	1.56163e-06	1.0541e-05
