# Supplementary material for: An Integrative Framework Identifies Cooperative Targeting of Host Pathways by Tick Salivary miRNAs
Source: Comput Struct Biotechnol J. 2026 May 15;35(1):0106. doi: 10.34133/csbj.0106 (PMC13176609; doi:10.34133/csbj.0106)
Supplement: Supplementary 1 — Figs. S1 to S3 Supplementary Files 1 to 8 [file csbj.0106.f1.zip › Supplementary_file_3.xlsx]

## Sheet: Hoja1
miRNA	Cooperation Random miRNA	Real Conserved Targets	Real Cooperative Targets	Cooperation Random miRNA Conserved Targets	Cooperation Random miRNA Cooperative Targets	Cooperative Ratio	Cooperation Random miRNA Cooperative Ratio	Cooperation Odds Ratio	Cooperation P-value	Cooperation -log10(P-value)	Cooperation FDR
Iri-Mir-2-P1_3p	iri-random-24	195	19	132	0	0.0974359	0	15.0282	0.000198038	0.128748	0.0320821
Iri-Mir-9_5p	iri-random-22	618	23	262	0	0.0372168	0	10.5906	0.00146599	102.539	0.118745
Iri-Novel-21_5p	iri-random-91	112	12	84	0	0.107143	0	10.9406	0.00342384	2.0338	0.184887
Iri-Mir-10-P1-v1_5p	iri-random-31	150	12	101	0	0.08	0	9.53957	0.00630804	7.98421	0.255476
Iri-Let-7_3p*	iri-random-47	534	53	203	9	0.0992509	0.044335	2.18465	0.0143215	92.222	0.464015
Iri-Novel-18_5p*	iri-random-66	53	11	49	2	0.207547	0.0408163	4.46512	0.0173064	4.87807	0.467273
Iri-Mir-750_3p	iri-random-3	55	6	52	0	0.109091	0	7.42	0.0360776	1.79009e-06	0.730571
Iri-Mir-281_5p	iri-random-75	40	9	32	1	0.225	0.03125	5	0.0316573	4.3531e-09	0.730571
Iri-Novel-32_5p*	iri-random-74	60	5	54	0	0.0833333	0	5.89286	0.0746244	0.000100064	0.899223
Iri-Novel-27_5p	iri-random-18	64	7	57	1	0.109375	0.0175439	3.93103	0.0689083	0.669598	0.899223
Iri-Novel-12b_3p*	iri-random-65	29	6	21	0	0.206897	0	6.41667	0.0657099	0.0262554	0.899223
Iri-Bantam-P9a_5p*	iri-random-81	165	18	105	5	0.109091	0.047619	2.16104	0.0777106	2.1382e-05	0.899223
Iri-Mir-96-P1_3p*	iri-random-131	158	20	101	6	0.126582	0.0594059	2.07194	0.0755065	1.43706	0.899223
Iri-Mir-275_3p	iri-random-90	59	5	53	0	0.0847458	0	5.89091	0.0748521	0.00231142	0.899223
Iri-Novel-12a_3p*	iri-random-21	29	6	18	0	0.206897	0	5.54167	0.0949807	3.47852e-10	0.96168
Iri-Novel-6_3p	iri-random-80	72	5	60	0	0.0694444	0	5.38235	0.0910287	3.5633	0.96168
Iri-Novel-35_5p*	iri-random-61	73	4	63	3	0.0547945	0.047619	1.08929	0.589881	0.464515	0.997967
Iri-Novel-35_3p	iri-random-140	2	0	1	0	0	0	0.666667	0.857143	0.126144	0.997967
Iri-Novel-34_5p*	iri-random-128	85	5	77	2	0.0588235	0.025974	1.87654	0.29814	1.18436e-08	0.997967
Iri-Novel-34_3p	iri-random-161	83	12	75	8	0.144578	0.106667	1.3642	0.331419	4.2894e-05	0.997967
Iri-Novel-33_5p	iri-random-35	72	3	62	5	0.0416667	0.0806452	0.552381	0.88993	2.17962	0.997967
Iri-Novel-33_3p*	iri-random-145	21	4	7	1	0.190476	0.142857	0.972222	0.702658	0.00213804	0.997967
Iri-Novel-32_3p	iri-random-45	2	1	1	0	0.5	0	2	0.628571	0.202623	0.997967
Iri-Novel-31_5p*	iri-random-119	2	0	0	0	0	0	0.333333	0.933333	0.648426	0.997967
Iri-Novel-31_3p	iri-random-50	1	0	0	0	0	0	0.5	0.9	0.282425	0.997967
Iri-Novel-30_5p	iri-random-143	14	1	5	1	0.0714286	0.2	0.357143	0.932806	1.12846	0.997967
Iri-Novel-30_3p*	iri-random-72	29	2	25	4	0.0689655	0.16	0.471429	0.91267	0.918659	0.997967
Iri-Novel-29_5p	iri-random-155	53	3	46	5	0.0566038	0.108696	0.54902	0.89018	0.11256	0.997967
Iri-Novel-29_3p*	iri-random-103	3	0	2	1	0	0.5	0.25	0.952381	0.672597	0.997967
Iri-Novel-28_5p	iri-random-44	214	7	134	2	0.0327103	0.0149254	1.70513	0.326307	21.8404	0.997967
Iri-Novel-28_3p*	iri-random-77	50	5	45	2	0.1	0.0444444	1.91304	0.296807	4.59984e-14	0.997967
Iri-Novel-27_3p*	iri-random-150	45	3	39	2	0.0666667	0.0512821	1.17829	0.576896	3.94915	0.997967
Iri-Novel-26_5p*	iri-random-20	4	1	2	1	0.25	0.5	0.5	0.880952	0.596352	0.997967
Iri-Novel-26_3p	iri-random-17	80	7	71	3	0.0875	0.0422535	1.86486	0.245749	0.264499	0.997967
Iri-Novel-25_5p*	iri-random-7	6	0	3	0	0	0	0.571429	0.871795	0.349099	0.997967
Iri-Novel-25_3p	iri-random-124	36	1	30	2	0.0277778	0.0666667	0.537037	0.870457	0.997377	0.997967
Iri-Novel-24_5p	iri-random-40	3	0	2	0	0	0	0.75	0.833333	0.909487	0.997967
Iri-Novel-24_3p*	iri-random-96	3	1	2	0	0.333333	0	2	0.595238	0.0178465	0.997967
Iri-Novel-23_5p	iri-random-54	2	0	1	0	0	0	0.666667	0.857143	0.397615	0.997967
Iri-Novel-23_3p*	iri-random-46	2	1	1	0	0.5	0	2	0.628571	0.0703937	0.997967
Iri-Novel-22_5p*	iri-random-127	84	8	77	9	0.0952381	0.116883	0.806494	0.753327	3.35185e-09	0.997967
Iri-Novel-22_3p	iri-random-49	3	0	2	0	0	0	0.75	0.833333	0.268218	0.997967
Iri-Novel-21_3p*	iri-random-70	47	4	41	4	0.0851064	0.097561	0.863636	0.71078	0.358017	0.997967
Iri-Novel-20_5p*	iri-random-137	259	21	139	9	0.0810811	0.0647482	1.20586	0.396022	34.6721	0.997967
Iri-Novel-20_3p	iri-random-159	2	0	1	0	0	0	0.666667	0.857143	0.421371	0.997967
Iri-Novel-19_5p*	iri-random-62	75	6	65	2	0.08	0.0307692	2.13333	0.226241	0.825508	0.997967
Iri-Novel-19_3p	iri-random-63	29	6	20	7	0.206897	0.35	0.510417	0.919771	0.28398	0.997967
Iri-Novel-1_5p*	iri-random-144	21	2	8	1	0.0952381	0.125	0.6	0.850667	7.27235e-08	0.997967
Iri-Novel-18_3p	iri-random-94	35	2	28	2	0.0571429	0.0714286	0.794118	0.758324	3.54872	0.997967
Iri-Novel-17_5p*	iri-random-154	27	4	15	1	0.148148	0.0666667	1.5625	0.481774	0	0.997967
Iri-Novel-17_3p	iri-random-87	24	2	9	1	0.0833333	0.111111	0.586957	0.856234	0.809647	0.997967
Iri-Novel-1_3p	iri-random-101	47	4	43	4	0.0851064	0.0930233	0.909091	0.68346	0.0847965	0.997967
Iri-Novel-16_5p	iri-random-153	0	0	0	0	0	0	1	0.833333	0.0545411	0.997967
Iri-Novel-16_3p*	iri-random-59	2	0	1	0	0	0	0.666667	0.857143	0.11089	0.997967
Iri-Novel-15_5p*	iri-random-125	6	1	3	0	0.166667	0	1.33333	0.685315	0.148552	0.997967
Iri-Novel-15_3p	iri-random-8	25	1	9	2	0.04	0.222222	0.213333	0.981329	3.05382	0.997967
Iri-Novel-14_5p*	iri-random-111	57	2	52	1	0.0350877	0.0192308	1.39286	0.542185	6.99137e-15	0.997967
Iri-Novel-14_3p	iri-random-157	1	1	0	0	1	0	2	0.7	0.304943	0.997967
Iri-Novel-13_5p	iri-random-85	62	3	56	3	0.0483871	0.0535714	0.9	0.695014	0.430107	0.997967
Iri-Novel-13_3p*	iri-random-147	126	10	85	6	0.0793651	0.0705882	1.07448	0.548349	6.48845	0.997967
Iri-Novel-12h_5p*	iri-random-34	43	5	38	8	0.116279	0.210526	0.529915	0.918132	0.0845219	0.997967
Iri-Novel-12h_3p	iri-random-19	39	3	31	1	0.0769231	0.0322581	1.67568	0.446406	0.236577	0.997967
Iri-Novel-12g_5p	iri-random-86	42	3	36	1	0.0714286	0.0277778	1.8	0.410554	0.37179	0.997967
Iri-Novel-12g_3p*	iri-random-67	28	6	16	0	0.214286	0	5.17391	0.112621	0.0145853	0.997967
Iri-Novel-12f_5p	iri-random-112	37	3	30	1	0.0810811	0.0333333	1.71429	0.436278	3.89157	0.997967
Iri-Novel-12f_3p*	iri-random-36	38	3	30	0	0.0789474	0	3.44444	0.256047	0.00115033	0.997967
Iri-Novel-12e_5p	iri-random-52	41	3	36	0	0.0731707	0	3.79487	0.220602	0.00153824	0.997967
Iri-Novel-12e_3p*	iri-random-89	51	3	46	3	0.0588235	0.0652174	0.897959	0.696667	0.0869577	0.997967
Iri-Novel-12d_5p	iri-random-108	45	5	38	2	0.111111	0.0526316	1.80488	0.329651	7.31174	0.997967
Iri-Novel-12d_3p*	iri-random-135	51	3	46	1	0.0588235	0.0217391	1.87755	0.387433	1.12669	0.997967
Iri-Novel-12c_5p	iri-random-10	42	4	36	1	0.0952381	0.0277778	2.30769	0.281456	0.00134592	0.997967
Iri-Novel-12c-2_3p*	iri-random-41	21	4	8	0	0.190476	0	2.5	0.394953	0.000932507	0.997967
Iri-Novel-12c-1_3p*	iri-random-151	29	6	21	1	0.206897	0.047619	3.0625	0.163011	2.29724e-07	0.997967
Iri-Novel-12b_5p	iri-random-64	46	3	40	2	0.0652174	0.05	1.18182	0.575142	0.187132	0.997967
Iri-Novel-12a_5p	iri-random-56	35	3	27	0	0.0857143	0	3.39394	0.263088	1.21991	0.997967
Iri-Novel-11_5p	iri-random-11	38	0	31	2	0	0.0645161	0.25641	0.962405	1.04903e-09	0.997967
Iri-Novel-11_3p*	iri-random-130	4	0	3	0	0	0	0.8	0.818182	0.185288	0.997967
Iri-Novel-10_5p	iri-random-73	31	3	26	1	0.0967742	0.0384615	1.7931	0.4182	0.00421585	0.997967
Iri-Novel-10_3p*	iri-random-122	5	0	3	0	0	0	0.666667	0.848485	0.0247104	0.997967
Iri-Novel-9_5p*	iri-random-141	33	3	26	0	0.0909091	0	3.48387	0.254766	9.64327e-17	0.997967
Iri-Novel-9_3p	iri-random-105	1	0	0	0	0	0	0.5	0.9	0.100229	0.997967
Iri-Novel-8_5p	iri-random-51	29	4	25	0	0.137931	0	5	0.131534	0.182708	0.997967
Iri-Novel-8-2_3p*	iri-random-42	19	4	6	1	0.210526	0.166667	0.9375	0.717695	1.72684	0.997967
Iri-Novel-8-1_3p*	iri-random-16	45	1	40	0	0.0222222	0	1.82222	0.542575	7.31807e-07	0.997967
Iri-Novel-7_5p*	iri-random-71	22	0	8	1	0	0.125	0.173913	0.979947	1.06766	0.997967
Iri-Novel-7_3p	iri-random-152	3	1	1	0	0.333333	0	1.33333	0.714286	0.462861	0.997967
Iri-Novel-6_5p*	iri-random-28	131	6	92	8	0.0458015	0.0869565	0.524691	0.933871	0.0402242	0.997967
Iri-Novel-5_5p*	iri-random-116	2	1	1	0	0.5	0	2	0.628571	0.122983	0.997967
Iri-Novel-5_3p	iri-random-55	23	2	8	0	0.0869565	0	1.22727	0.680863	0.00364302	0.997967
Iri-Novel-4_5p*	iri-random-142	7	1	4	0	0.142857	0	1.42857	0.659341	0.331696	0.997967
Iri-Novel-4_3p	iri-random-33	1	0	0	0	0	0	0.5	0.9	0.319024	0.997967
Iri-Novel-3b_5p*	iri-random-14	51	2	46	3	0.0392157	0.0652174	0.66	0.820718	1.63103	0.997967
Iri-Novel-3b_3p	iri-random-4	0	0	0	0	0	0	1	0.833333	0.235146	0.997967
Iri-Novel-3a_5p*	iri-random-32	51	2	46	0	0.0392157	0	2.82	0.347122	0.0395423	0.997967
Iri-Novel-3a_3p	iri-random-97	0	0	0	0	0	0	1	0.833333	0.189831	0.997967
Iri-Novel-2_5p	iri-random-23	28	3	16	3	0.107143	0.1875	0.538462	0.883768	4.34622e-13	0.997967
Iri-Novel-2_3p*	iri-random-15	0	0	0	0	0	0	1	0.833333	0.0064637	0.997967
Iri-Bantam-P9a_3p	iri-random-37	49	5	44	2	0.102041	0.0454545	1.91111	0.297762	0.109889	0.997967
Iri-Mir-9_3p*	iri-random-48	349	23	156	6	0.0659026	0.0384615	1.58322	0.199491	21.7797	0.997967
Iri-Mir-76_5p*	iri-random-120	33	1	27	0	0.030303	0	1.69697	0.571237	0.733017	0.997967
Iri-Mir-76_3p	iri-random-25	2	0	1	0	0	0	0.666667	0.857143	0.0167175	0.997967
Iri-Mir-96-P1_5p	iri-random-30	351	19	170	16	0.0541311	0.0941176	0.547606	0.972394	74.4374	0.997967
Iri-Mir-92_5p*	iri-random-134	34	3	27	2	0.0882353	0.0740741	1.08333	0.622145	0.0586167	0.997967
Iri-Mir-92_3p	iri-random-93	426	20	203	8	0.0469484	0.0394089	1.12367	0.4743	85.3346	0.997967
Iri-Mir-87-P1_5p*	iri-random-146	6	0	3	1	0	0.333333	0.214286	0.965035	0.20878	0.997967
Iri-Mir-87-P1_3p	iri-random-107	76	3	68	4	0.0394737	0.0588235	0.702703	0.803768	5.60516	0.997967
Iri-Mir-8_5p*	iri-random-78	47	4	42	4	0.0851064	0.0952381	0.886364	0.697094	1.00224	0.997967
Iri-Mir-8_3p	iri-random-162	567	42	213	13	0.0740741	0.0610329	1.17368	0.370458	32.2926	0.997967
Iri-Mir-7_5p	iri-random-95	163	5	102	0	0.0306748	0	3.88679	0.173306	20.6958	0.997967
Iri-Mir-7_3p*	iri-random-82	312	23	148	12	0.0737179	0.0810811	0.872149	0.717552	18.5188	0.997967
Iri-Mir-71_5p	iri-random-58	84	6	76	2	0.0714286	0.0263158	2.21519	0.207216	4.56236	0.997967
Iri-Mir-71_3p*	iri-random-136	26	1	11	1	0.0384615	0.0909091	0.423077	0.913864	1.03202e-05	0.997967
Iri-Mir-216-P2_5p	iri-random-26	78	8	71	4	0.102564	0.056338	1.72394	0.255278	0.19157	0.997967
Iri-Mir-216-P2_3p*	iri-random-69	10	2	4	1	0.2	0.25	0.666667	0.82423	0.111739	0.997967
Iri-Mir-281_3p*	iri-random-160	19	1	6	0	0.0526316	0	0.736842	0.823755	0.673893	0.997967
Iri-Mir-3931_5p*	iri-random-138	166	17	109	9	0.10241	0.0825688	1.212	0.401587	14.9046	0.997967
Iri-Mir-3931_3p	iri-random-133	63	5	56	3	0.0793651	0.0535714	1.37288	0.445961	0.0655207	0.997967
Iri-Mir-375_5p*	iri-random-123	3	0	2	0	0	0	0.75	0.833333	0.163056	0.997967
Iri-Mir-375_3p	iri-random-100	1	0	0	0	0	0	0.5	0.9	0.210637	0.997967
Iri-Mir-34_5p	iri-random-53	283	13	145	14	0.0459364	0.0965517	0.454613	0.987275	9.3774	0.997967
Iri-Mir-34_3p*	iri-random-98	37	3	30	0	0.0810811	0	3.54286	0.246376	0.0450916	0.997967
Iri-Mir-317_5p*	iri-random-76	11	0	4	0	0	0	0.416667	0.912281	0.158229	0.997967
Iri-Mir-317_3p	iri-random-9	108	11	82	7	0.101852	0.0853659	1.16327	0.473188	5.90681	0.997967
Iri-Mir-315_5p	iri-random-148	135	7	97	3	0.0518519	0.0309278	1.47287	0.380234	1.79207e-08	0.997967
Iri-Mir-315_3p*	iri-random-115	2	0	0	0	0	0	0.333333	0.933333	0.277523	0.997967
Iri-Mir-67_5p	iri-random-113	41	3	35	5	0.0731707	0.142857	0.529915	0.898197	0.0107429	0.997967
Iri-Mir-67_3p*	iri-random-102	66	4	59	3	0.0606061	0.0508475	1.13095	0.568668	3.3015	0.997967
Iri-Mir-305_5p	iri-random-88	84	6	76	8	0.0714286	0.105263	0.679325	0.840314	4.85969	0.997967
Iri-Mir-305_3p*	iri-random-149	81	6	73	7	0.0740741	0.0958904	0.771382	0.773305	0.243694	0.997967
Iri-Mir-2-P4_5p*	iri-random-29	7	1	4	0	0.142857	0	1.42857	0.659341	0.418072	0.997967
Iri-Mir-2-P4_3p	iri-random-43	199	19	134	13	0.0954774	0.0970149	0.962904	0.616153	10.061	0.997967
Iri-Mir-2-P1_5p*	iri-random-2	6	1	3	0	0.166667	0	1.33333	0.685315	0.656035	0.997967
Iri-Mir-279_5p*	iri-random-99	40	3	33	3	0.075	0.0909091	0.815789	0.741932	0.201118	0.997967
Iri-Mir-279_3p	iri-random-121	26	2	13	1	0.0769231	0.0769231	0.78	0.778503	0.875226	0.997967
Iri-Mir-278_5p	iri-random-110	2	0	0	0	0	0	0.333333	0.933333	0.0567045	0.997967
Iri-Mir-278_3p*	iri-random-27	6	1	3	0	0.166667	0	1.33333	0.685315	0.405195	0.997967
Iri-Mir-276_5p*	iri-random-114	5	1	3	0	0.2	0	1.6	0.636364	0.0372766	0.997967
Iri-Mir-276_3p	iri-random-12	65	4	58	0	0.0615385	0	4.75806	0.1314	4.1085	0.997967
Iri-Mir-275_5p*	iri-random-5	10	0	4	0	0	0	0.454545	0.901961	1.84411	0.997967
Iri-Mir-96-P3_5p	iri-random-79	180	12	127	4	0.0666667	0.0314961	1.90769	0.166594	28.2581	0.997967
Iri-Mir-96-P3_3p*	iri-random-109	43	3	36	1	0.0697674	0.0277778	1.7561	0.422087	0.107225	0.997967
Iri-Mir-252-P1_5p	iri-random-106	54	5	52	3	0.0925926	0.0576923	1.5	0.394435	1.297	0.997967
Iri-Mir-252-P1_3p*	iri-random-57	61	5	54	2	0.0819672	0.037037	1.85965	0.307685	0.921439	0.997967
Iri-Mir-2001_5p	iri-random-129	41	2	35	2	0.0487805	0.0571429	0.85	0.731425	0.0677786	0.997967
Iri-Mir-2001_3p*	iri-random-156	15	2	6	0	0.133333	0	1.5	0.618182	4.29099e-11	0.997967
Iri-Mir-190_5p*	iri-random-132	65	12	58	5	0.184615	0.0862069	2.16667	0.107952	3.22278	0.997967
Iri-Mir-190_3p	iri-random-68	89	5	78	3	0.0561798	0.0384615	1.34118	0.456544	0.344118	0.997967
Iri-Mir-184_5p*	iri-random-13	54	6	51	6	0.111111	0.117647	0.938776	0.654212	3.38249	0.997967
Iri-Mir-184_3p	iri-random-6	8	2	4	0	0.25	0	2.14286	0.510989	1.98213	0.997967
Iri-Mir-1_5p*	iri-random-39	11	2	4	3	0.181818	0.75	0.15	0.990454	0.914329	0.997967
Iri-Mir-1_3p	iri-random-117	309	16	147	9	0.0517799	0.0612245	0.803741	0.774241	54.9099	0.997967
Iri-Mir-133_5p*	iri-random-92	77	1	68	4	0.012987	0.0588235	0.337662	0.958782	6.25976	0.997967
Iri-Mir-12_5p	iri-random-104	39	3	31	4	0.0769231	0.129032	0.605405	0.855981	0.241387	0.997967
Iri-Mir-10-P3_5p	iri-random-38	362	7	193	10	0.019337	0.0518135	0.375894	0.990046	44.369	0.997967
Iri-Mir-10-P3_3p*	iri-random-60	62	3	55	3	0.0483871	0.0545455	0.883333	0.70416	0.00749405	0.997967
Iri-Mir-12_3p*	iri-random-126	44	2	38	1	0.0454545	0.0263158	1.32558	0.566771	0.0935564	0.997967
Iri-Mir-1175_3p	iri-random-118	39	2	32	0	0.0512821	0	2.60526	0.381513	0.621271	0.997967
Iri-Mir-10-P1-v1_3p*	iri-random-83	4	0	2	1	0	0.5	0.2	0.966667	0.247584	0.997967
Iri-Mir-10-P2_5p	iri-random-84	28	3	17	0	0.107143	0	2.76923	0.347793	6.32512	0.997967
Iri-Mir-10-P2_3p*	iri-random-158	53	7	46	3	0.132075	0.0652174	1.87234	0.25247	0.178726	0.997967
Iri-Let-7_5p	iri-random-1	574	17	239	15	0.0296167	0.0627615	0.453629	0.991807	102.892	0.997967
Iri-Mir-133_3p	iri-random-139	134	1	94	9	0.00746269	0.0957447	0.128358	0.999668	5.80642	0.999668
