# Supplementary material for: An Integrative Framework Identifies Cooperative Targeting of Host Pathways by Tick Salivary miRNAs
Source: Comput Struct Biotechnol J. 2026 May 15;35(1):0106. doi: 10.34133/csbj.0106 (PMC13176609; doi:10.34133/csbj.0106)
Supplement: Supplementary 1 — Figs. S1 to S3 Supplementary Files 1 to 8 [file csbj.0106.f1.zip › Supplementary_file_4.xlsx]

## Sheet: Iri_vs_Hsa_12_miRNAs
Ixodes ricinus name	I. ricinus sequence	Homo sapiens name(s)	H. sapiens sequence	Sequence identity	Alignment
Iri-Let-7_5p	TGAGGTAGTAGGTTGTATAGTT	Hsa-Let-7-P1d_5p, Hsa-Let-7-P2a1_5p, Hsa-Let-7-P2a2_5p	TGAGGTAGTAGGTTGTATAGTT	1	TGAGGTAGTAGGTTGTATAGTT |||||||||||||||||||||| TGAGGTAGTAGGTTGTATAGTT
Iri-Mir-9_5p	TCTTTGGTTATCTAGCTGTATGA	Hsa-Mir-9-P1_5p, Hsa-Mir-9-P2_5p, Hsa-Mir-9-P3_5p	TCTTTGGTTATCTAGCTGTATGA	1	TCTTTGGTTATCTAGCTGTATGA ||||||||||||||||||||||| TCTTTGGTTATCTAGCTGTATGA
Iri-Mir-92_3p	TATTGCACTCGTCCCGGCCTTT	Hsa-Mir-92-P1d_3p	TATTGCACTCGTCCCGGCCTCC	0.909091	TATTGCACTCGTCCCGGCCTTT ||||||||||||||||||||++ TATTGCACTCGTCCCGGCCTCC
Iri-Mir-8_3p	TAATACTGTCAGGTAAAGATGTC	Hsa-Mir-8-P2b_3p	TAACACTGTCTGGTAAAGATGGC	0.869565	TAATACTGTCAGGTAAAGATGTC |||+||||||+||||||||||+| TAACACTGTCTGGTAAAGATGGC
Iri-Mir-10-P2_5p	AACCCGTAGATCCGAACTTGTG	Hsa-Mir-10-P2d_5p	AACCCGTAGATCCGAACTTGTG	1	AACCCGTAGATCCGAACTTGTG |||||||||||||||||||||| AACCCGTAGATCCGAACTTGTG
Iri-Mir-10-P3_5p	TCCCTGAGACCCTAACTTGTGA	Hsa-Mir-10-P3c_5p, Hsa-Mir-10-P3d_5p	TCCCTGAGACCCTAACTTGTGA	1	TCCCTGAGACCCTAACTTGTGA |||||||||||||||||||||| TCCCTGAGACCCTAACTTGTGA
Iri-Mir-1_3p	TGGAATGTAAAGAAGTATGGAG	Hsa-Mir-1-P1_3p, Hsa-Mir-1-P3_3p	TGGAATGTAAAGAAGTATGTAT	0.909091	TGGAATGTAAAGAAGTATGGAG |||||||||||||||||||+|+ TGGAATGTAAAGAAGTATGTAT
Iri-Mir-34_5p	TGGCAGTGTGGTTAGCTGGTTGT	Hsa-Mir-34-P1_5p	TGGCAGTGTCTTAGCTGGTTGTT	0.875	TGGCAGTGTGGTTAGCTGGTTGT |||||||||+ |||||||||||| TGGCAGTGTC-TTAGCTGGTTGTT
Iri-Mir-96-P3_5p	AATGGCACTGGAAGAATTCACGG	Hsa-Mir-96-P3-v2_5p	ATGGCACTGGTAGAATTCACTG	0.869565	AATGGCACTGGAAGAATTCACGG ||||||||||+|||||||||+| ATGGCACTGGTAGAATTCACTG
Iri-Mir-10-P1-v1_5p	TACCCTGTAGATCCGAATTTGT	Hsa-Mir-10-P1c-v1_5p	TACCCTGTAGATCCGAATTTGT	1	TACCCTGTAGATCCGAATTTGT |||||||||||||||||||||| TACCCTGTAGATCCGAATTTGT
Iri-Mir-133_3p	TTGGTCCCCTTCAACCAGCTGT	Hsa-Mir-133-P1-v2_3p, Hsa-Mir-133-P3-v2_3p	TTGGTCCCCTTCAACCAGCTGT	1	TTGGTCCCCTTCAACCAGCTGT |||||||||||||||||||||| TTGGTCCCCTTCAACCAGCTGT
Iri-Mir-2-P4_3p	TATCACAGCCAGCTTTGATGAGC	Not present	---
