# Supplementary material for: An Integrative Framework Identifies Cooperative Targeting of Host Pathways by Tick Salivary miRNAs
Source: Comput Struct Biotechnol J. 2026 May 15;35(1):0106. doi: 10.34133/csbj.0106 (PMC13176609; doi:10.34133/csbj.0106)
Supplement: Supplementary 1 — Figs. S1 to S3 Supplementary Files 1 to 8 [file csbj.0106.f1.zip › Supplementary_file_5.xlsx]

## Sheet: core_vs_rest_saliva_rpm_stats
test	n_core12_observations	n_rest_observations	U_statistic	p_value	rank_biserial_r	core12_median_log10RPMp1	rest_median_log10RPMp1
Mann-Whitney U (one-sided: core12 > rest)	96	1200	102338	6.49924e-46	0.776693	3.72676	0

## Sheet: rpm_stats_per_sample
sample	n_core12	n_rest	U	p_value	rank_biserial_r	core12_median_log10RPMp1	rest_median_log10RPMp1
SAL_OE_ES_R1	12	150	1679	6.23909e-09	0.865556	4.10083	0
SAL_OE_ES_R2	12	150	1675	1.13996e-08	0.861111	4.08576	0
SAL_OE_ES_R3	12	150	1671	1.0175e-08	0.856667	4.05652	0
SAL_OM_MW_R1	12	150	1533	8.16336e-07	0.703333	3.39931	0
SAL_OM_MW_R2	12	150	1530	6.90725e-07	0.7	3.14263	0
SAL_OM_MW_R3	12	150	1516.5	1.32528e-06	0.685	2.78751	0
SAL_A_SEMI_FED	12	150	1635	1.23092e-07	0.816667	3.05501	0
SAL_A_140_170	12	150	1649	6.0673e-07	0.832222	4.27727	1.61151

## Sheet: rpm_medians
sample	core12_median_RPM	rest_median_RPM	core12_median_log10RPMp1	rest_median_log10RPMp1
SAL_OE_ES_R1	12622.1	0	4.10083	0
SAL_OE_ES_R2	12230.8	0	4.08576	0
SAL_OE_ES_R3	11438.1	0	4.05652	0
SAL_OM_MW_R1	2509.98	0	3.39931	0
SAL_OM_MW_R2	1448.23	0	3.14263	0
SAL_OM_MW_R3	636.436	0	2.78751	0
SAL_A_SEMI_FED	1287.92	0	3.05501	0
SAL_A_140_170	18942.9	39.8798	4.27727	1.61151
