# Supplementary material for: An Integrative Framework Identifies Cooperative Targeting of Host Pathways by Tick Salivary miRNAs
Source: Comput Struct Biotechnol J. 2026 May 15;35(1):0106. doi: 10.34133/csbj.0106 (PMC13176609; doi:10.34133/csbj.0106)
Supplement: Supplementary 1 — Figs. S1 to S3 Supplementary Files 1 to 8 [file csbj.0106.f1.zip › Supplementary_file_6.xlsx]

## Sheet: Sheet1
Gene	Function	Reference
NRG1	Wound healing / angiogenesis / innate immunity / pain and mechanosensation	(Dong et al., 2002), (Ji et al., 2009), (Karar et al., 2011), (Moens et al., 2013), (Kataria et al., 2019), (Teng et al., 2021), (Shao et al., 2023)
PDGFRA	Wound healing / angiogenesis / innate immunity / pain and mechanosensation	(Dong et al., 2002), (Ji et al., 2009), (Karar et al., 2011), (Moens et al., 2013),, (Teng et al., 2021), (Yao et al., 2022), (Shao et al., 2023)
GPC6	Wound healing / angiogenesis	(Veugelers et al., 1999)
ZFPM2	Wound healing / angiogenesis	(Wang et al., 2020)
CEP41	Wound healing / angiogenesis	(Ki et al., 2020)
REST	Pain and mechanosensation	(Jin et al., 2023)
MDGA1	Pain and mechanosensation	(Lee et al., 2013)
SNAP25	Pain and mechanosensation	(Liu et al., 2020), (Kádková et al., 2024)
USP42	Innate immunity (inflammation, immune cell activity)	(Hock et al., 2014), (Tarcic et al., 2016)
CELF1	Innate immunity (inflammation, immune cell activity)	(Qin et al., 2024)
NFIA	Innate immunity (inflammation, immune cell activity)	(Ardoz et al., 2013)
STK38L / NDR2	Innate immunity (inflammation, immune cell activity)	(Ye et al., 2020)
PHF8	Innate immunity (inflammation, immune cell activity)	(Erdoğan et al., 2016)
PIKFYVE	Innate immunity (inflammation, immune cell activity)	(Hayashi et al., 2015), (Dayam et al., 2017)
ACOT7	Innate immunity (inflammation, immune cell activity)	(Forwood et al., 2007)
LHX9	Innate immunity (inflammation, immune cell activity)	(Kusama et al., 2025)
MYT1	Potential host defense role (not well established)
SRSF10	Potential host defense role (not well established)
RIC1	Potential host defense role (not well established)
SOBP	Potential host defense role (not well established)
SLC8A2	Potential host defense role (not well established)
TTC39A	Potential host defense role (not well established)
