# Supplementary material for: An Integrative Framework Identifies Cooperative Targeting of Host Pathways by Tick Salivary miRNAs
Source: Comput Struct Biotechnol J. 2026 May 15;35(1):0106. doi: 10.34133/csbj.0106 (PMC13176609; doi:10.34133/csbj.0106)
Supplement: Supplementary 1 — Figs. S1 to S3 Supplementary Files 1 to 8 [file csbj.0106.f1.zip › Supplementary_file_7.fa]

>Iri-Mir-10-P2-1_pre
GCCCTAACCCGTAGATCCGAACTTGTGTCCGCGCAGTGCAAAGCACAAGTTCCCCTCTGCGGGTCTGGGCTG
>Iri-Mir-10-P2-2_pre
GCCCTAACCCGTAGATCCGAACTTGTGTCCGCGCAATGCAAAGCACAAGTTCCCCTCTGCGGGTCTGGGCTG
>Iri-Mir-375_pre
TGCTGACTCGAGCTGCCCGTGCAAAACTGGAACCACTGCGTTGTTTTGTTCGTTCGGCTCGAGTTAGAAAC
>Iri-Mir-10-P1-v1_pre
ACATCTACCCTGTAGATCCGAATTTGTCTGCAACAAGACTACAAATTCGGTTCTAGAGAGGTTTGTGTGG
>Iri-Mir-34_pre
CCGTGTGGCAGTGTGGTTAGCTGGTTGTGTGCTCCGTACTACAACCACTAGCTGTATTGCCGATACGGT
>Iri-Mir-96-P3_pre
CCGTCAATGGCACTGGAAGAATTCACGGGGTCTTGATAGAAATACCGTGACTTCTCCGGTGCTGTGGACGG
>Iri-Let-7_pre
TGAAGTGAGGTAGTAGGTTGTATAGTTGAGAACTACATCTGCCGAGGAGAGCTAACTGTACAACTTGCTAACTTTCTTCGGG
>Iri-Mir-252-P1_pre
GTCCTTTAAGTAGTAGTGCCGCAGGTAAGGGCTTGCCACTGTTACCTGCACACAACTGCTTGACTGATTA
>Iri-Mir-67_pre
GCCTTCCTCACTCAGTTTGGCTGTGGTGTAACGGGCGCTCGACCCATCACAACCTCCTTGAGTGAGTGAGGC
>Iri-Mir-281_pre
CCCGAAAGAGAGCAATCCGTGGACAGTGTGTATGTCCGAAATGGAACTGTCATGGAGTCGCTCTCTTTCGGG
>Iri-Mir-3931_pre
ATACGATTTGTACCGACTCTTGGCTAGGTTTTCGAGAAACTACTTTGAGTCGGTACGAATCCTTTCCT
>Iri-Mir-279_pre
CTATTGATGACTGTGCCTCTAGTCCATGTGAATCTAGCTCATGACTAGATCCACACTCATCCATAGAA
>Iri-Mir-71_pre
TTCCCTGAAAGACATGGGTAGTGAGATGAGTTTGACTGCATTGCCATCTCACTACCTTGTCTTTGTTGGAAAT
>Iri-Mir-216-P2_pre
AGGCCTAATCTCATTTGGTATCTCTGGGGGGCTGAGTGACGTCCAGGGTACCGGATGAGATGGGGTCTCG
>Iri-Novel-1_pre
CTGCAGGTGAGAGGACATAGCCAGTGCTGTTATTTTCGAGTGGCAGTGGTCATGTCTTCGCACTGGACGGTG
>Iri-Mir-12_pre
GGGACTGAGTATTACATCAGGTACTGGTCTGGTTTCTGGGTACCAGTATCTGTGTGATATTCACCCCTCG
>Iri-Novel-21_pre
CTGGGAGAAAGTGCGTCTGGCGGCGGCGCATCCTCTCCATGGCCCTGTCGCTCCCTCTCGCACTTGCTGCCTGG
>Iri-Mir-2-P4_pre
TCTGTTCGTCAAAGTGGCTCTGATGTGTGTCTCTTTTTTTCATATCACAGCCAGCTTTGATGAGCGGTGG
>Iri-Mir-2-P1_pre
TGCAGCCGTCAAAGGGACTGTGAAATGTCTCCCTTCTTGGTCAGCATATCACAGCCACCTTTGATGAGCTGTAC
>Iri-Mir-9_pre
TATTTTCTTTGGTTATCTAGCTGTATGAGTGATATTAACATCATAAAGCTAGGTTACCAAAGTTAACAG
>Iri-Novel-22_pre
ACCGTCTGCCCAGCCATCCGGATGGTGCGGTACACGCAAGAGCTTGCCGAAATGGTTTTTGGCAACGAGACGTTGGGACGCTGTTGCCTGAGGGGG
>Iri-Novel-23_pre
GCTGCTCGGACCGACAGCTCGACATGCTGATTGACCACATGTTTTCAAATCGAGTGTTGGTCCGGGCAGCAACC
>Iri-Novel-24_pre
GCTGCTCGGACCGACAGCTCGACATGCTTATTGATTACATGTTCGCAAATCGAGTGTTGGTCCGGGCAGCAACG
>Iri-Novel-25_pre
CTAGCACGATGGATGTAATGGCACGCTAAGCATGATAACAGGAAGGGCGAGCAATTACATCCACCGAGTCACTA
>Iri-Mir-96-P1_pre
CGTTTTTTGGCACTAGCACATTTTTGTGTTTCGATGCTACGACAAAAATTGTGGTAGTGTCAAGCAATAG
>Iri-Novel-26_pre
GGAGCCGGGGTCGCAGCGGCAGAGCCTGCGTGCCGCTGGCCGTCGCCGACGCCTCCGAGGCGCCGCACGTGCTCTGCTGCCGGCTCTGGCGCTGGCCCCAGCTCCG
>Iri-Novel-27_pre
CCCTCAAGGTCATCCCATGGTCACGTGACCCCCAAGGTCACGTGACCTTGGGATGACCTTGGGGGT
>Iri-Novel-2_pre
CGCCATAGGGTGGCCGGTCGTTGAAACTGACGCTGCGCGTCAGTTTCAACGACCGGCCACCTTATGGCGCT
>Iri-Mir-92_pre
TGGCCAGGTCTGGATGAGTGCCAATGTTGCGTAAATGCTAAATATTGCACTCGTCCCGGCCTTTCTCTG
>Iri-Mir-317_pre
CTGACAGTGTACCACCCTGAGTTCCCACGTGCGTTTGCCCAGTGTGAACACAGCTGGTGGTATATCAGTCAGT
>Iri-Mir-275_pre
CTACGTGCTGCATCAGGTGCTTGTGACTACGCGTTCGAAAGTCAGGTACCTGAAGTAGCGCGCGGAAG
>Iri-Novel-4-1_pre
TCGCCGTCCGGTCCGTTCGTCGAGTCCGCCACTCGACGTAGCGCCCGCACTCCCCGC
>Iri-Novel-4-2_pre
TCGTCGTCCGGTCCGTTCGTCGAGTCCGCCACTCGACGTAGCGCCCGCACTCCCCGC
>Iri-Mir-10-P3_pre
CCCACTCCCTGAGACCCTAACTTGTGATGCGTTCTGCGCCGCCTTCCCAGGTTAGATTCTCAGGCCCTGGGTA
>Iri-Mir-2001_pre
CCGCCTTGTGACCGTTACAATGGGCATGTTGGTCCACGTGCAGATGCCCACTGTCACGTTCACTGGGCGG
>Iri-Novel-5-1_pre
TGAGTCGGCGTTCAGCTGTGGCTCGTGCTTTTATTGACTGAGCACGAGTCCCGGCCGAGCGCTGACGCGGT
>Iri-Novel-5-2_pre
TGCGTCGGCGTTCAGCTGTGGCTCGTGCTTTTATTGACTGCGCACGAGTCCCGGCCGAGCGCTGACGCGGT
>Iri-Mir-190_pre
CCGCGAGATATGTTTGATATTCTTGGTTGTGCCACGAACCAACCAGGAGTCAGACATATGCTCGCGG
>Iri-Novel-12a_pre
GCGTTGCTGTTAGTTTGTGGGCTGGTGCTGAGGCTTGCTTGCGCCAACCCACTAACTGACGGGGACTGT
>Iri-Mir-1_pre
GATCACCGTGCTTCCTTACTTCCCATATGTGTCCCCTCAGAGCGGTATGGAATGTAAAGAAGTATGGAGTTCCG
>Iri-Novel-12c-1_pre
GTGTTGCTGTTAGTTTGTGGGATGGTGCTGACGCTTGCTTGCGCCAACCCACTAACTGACGGGGCTGTT
>Iri-Novel-12c-2_pre
GCATTGCTGTTAGTTTGTGGGATGGTGCTGACGCCTGTTTGCGCCAACCCACTAACCGACGGGACTGTT
>Iri-Mir-276_pre
TCGCGAGCGGGGTACGGAGGTCTTACTGTGAGCGTCAAGCCAGCTAGGAACTTCATACCATGCTCGCTAT
>Iri-Novel-12g_pre
GCGTTGCTGTTAGTTTGTGGGGTGGTGTTGACGCTTGCTTGCGCCAACCCACCAACTGACGGGACTGTT
>Iri-Mir-8_pre
GTCAACATCTTACCAGACAGCATTAGATTGAGCCTGATTTCTAATACTGTCAGGTAAAGATGTCCGCGG
>Iri-Novel-12f_pre
GCGTTGCTGTTAGTTTGTGGGGCGGTGCTGACGCTTGCTTGCGCCAACCCACTAACTGACGAGACCGTTG
>Iri-Mir-278_pre
TGTGTCCGGATGAATTTCTCGCCTGGCCGTTTCCGGTCCCCCGGAACAGGTCGGTGGGATTTTCGTCCGTTTACGTC
>Iri-Mir-76_pre
CCTGTCAGGTCTCTCGACCAACGACCAGAGTCTCTGGAAAGGATGACCGGGAACCGGTCAACTGTTCGTTGTCGTAGAAACCTGATAGGAG
>Iri-Novel-13_pre
CGCTCGCTTGAAGTCACGGATGTCGACGACGCCGTCGATGCGACATCTTCGTGTTCGGGCTCCCGCAC
>Iri-Novel-14_pre
GCGTTGTTGTTAGTTTGTGGGGTGGTGCTGACGCTTGCTTTGCGCCAACCGACTAACTGACGGGACTGTTG
>Iri-Novel-12e_pre
GCGTTGCTGTTAGTTTGTGGGTTGGTGCTGACGCTTGCTTGCGCCAACCTACTAACTGACGGGACCGTTG
>Iri-Novel-3a_pre
GTGGCTGGCCTGATATCTCTGTGTACGGTGATTCCATGTTCCGTACGTCGAGACCTCAGGTTGATCCCT
>Iri-Novel-17_pre
CATCCTCATCCGCAGCGTCCTGGCCAGCTGGATCGATCGTTGGTTGATCGTGGAAGCGCTTCAGTTGATGTGCAGTTGCTCTCCGGGATTCTGTTCGATTTTGAGGGTTG
>Iri-Novel-12d_pre
GCGTTGCTGTTAGTTTGTGGGGTGGGGCTCACGCTTGCCTGCGCCAACCTACTAACTGACGGGACTGTTG
>Iri-Novel-3b_pre
GGGACTGGCCTGATCTCTCGACGTACAGTGACGATTTCTTCCTGCACGTCGAGATTTCAAGCCATGTCCCG
>Iri-Novel-20_pre
CTTACCAAGCACAGCACGGCTCGCTGCGACGAAGCTGCACTGGAGTGAAGGGCCAGACGAGCTGGTTGCCTGAGTGAGACC
>Iri-Novel-19_pre
GCGTTGCTGTCAGTTTGTGGGCTGGTGCTGACGCTTGCTTGCGCCAACCCACTAACTGACGGGAATGTTG
>Iri-Novel-18_pre
GCGTTGCTGTTATTTTGTGGGATGGTGCTGACGCTTGCTTGGGCCAATCCACTAACTGACGGGACTGTTG
>Iri-Novel-12h_pre
GCGTTGCTGTTAGTTTGTAGGGTGGTGCTGACGCTTGCTTGCGCCAACCCACTAACTGACGGAACTGTTG
>Iri-Novel-16_pre
GGCTCTCCGGAACGAACTGCGCATGTGCGAACTGCAGACGGCTAGCATATGCGCACTTCGTTCCGGAGGGCACA
>Iri-Novel-15_pre
ACCTCTATGCGTCGTCGTGTTCGTCGTCGGACAACCCCGAGGACCACGAGCGCCGCAAGGAGCACA
>Iri-Novel-11_pre
CATCCCCTGGATGTGAACCCGAGCGCCGGGGTCGGGGGACGTTTGTACCCATTTAGCCGGTGG
>Iri-Novel-10_pre
TCTGTCTTGGGCTGGAGTTCGTCGTTGTTCTCACGCTAAACTCAACGATGGACAGCAGCCCAACACTGAACT
>Iri-Novel-12b_pre
GCGTTGCTGTTAGTTTGTGGGGTGGTGCTGACGCTTGCTTGCGCCAACCCACTAACTGACGGGACTGTTG
>Iri-Novel-9_pre
TCGGCCCCCTTCGTCCACGTTCTAGAAAGTTTGTGACACTGGCGACGTGGAACCGTGGCACTGGAGGCC
>Iri-Novel-8-1_pre
AGCGGTGAGGACCCGAAACACACTTGTTCGCTCGGGAGAAGTGTGGTTCGGCGTCTCGCCGCAGC
>Iri-Novel-8-2_pre
AGCGGTGAGGACCCGAAACACACTTGTTCGCTCGAGAGAAGTGTGGTTCGGCGTCTCGCCGCAGC
>Iri-Novel-8-2_pre
AGCGGTGAGGACCCGAAACACACTTGTTCGCTCGGGAGAAGTATGGTTCGGCGTCTCGCCGCAG
>Iri-Novel-7_pre
GCGCCATAGCCTCCGAGATCCCGAAGCGTGCGCGCGCTTCGGGATCTCTGAGGCTATGGCTGCG
>Iri-Novel-6_pre
GACATGAGCTGCTCCACCTGCGCTTCTGCAGCACAAAACTGTTCGATGTTGCTGAGAGGCATCAGGAACAGCTCGGGTGGTT
>Iri-Bantam-P9a_pre
AAAACTGGTTTTCACAATGATCGTCCAGATGGACCTGAAGTCTGAGATCATTGTGAAAGCTGATTTTGTTGA
>Iri-Mir-1175_pre
AGGCAAGTGGAGGAGTGGTCTCCTCTCTTTGCCAGACAAAAGTGAGATTCAACTCCTCCAACTTCTCGCCG
>Iri-Mir-750_pre
CCACTCGAGTTGGAAGTGGGATCCTGACACTTGAGCGCTGTCGGTGGTGCCAGATCTAACTCTTCCAGCTCAGGTGA
>Iri-Mir-87-P1_pre
GTGACTCTGATGTGCCCGGAACTTTGTCTCAGCCTGGACTGTTAGCGCAGGTGAGCAAAGTTTCAGGTGTGTTGCAGTCACTC
>Iri-Mir-133_pre
TGACCAACTTTAGCTGGCTGAAGCCGGGCCAAATCGTCATAATTCCCATGAAAAGGAATCTCAATACATTTGGTCCCCTTCAACCAGCTGTGGTTGGCATAG
>Iri-Mir-184_pre
TTTCCACGTTTCCTTATCATTCGACTGTCCAGACTGCTGTTTTGGAGACCTGGACGGAGAACTGATAAGGGCTTGTGGTTGCA
>Iri-Mir-315_pre
TCCTTCTCAGCTTTTGATTGTTGCTCAGAAGGCGTGGCAATCTGACAAGCCTTCGAGTGACTATCAAATCTTGTGGAGACGC
>Iri-Novel-28_pre
GACAAGATTGTTGAGGCACCGCCCAGTCTGGCTGATATAGCATTTCTCGGCCAGACTGTACGGTGCCTCAACGATCGACTTTG
>Iri-Novel-29_pre
GCGCCGCCTGCTGCATCTCGTCGGTGTCCCTTGGTCGCTTTCGTGCGTCATACAGCCTCGAGCCGATCGGGATAGAGCGCCCGCCTTCGCGC
>Iri-Mir-305_pre
GTCACTAGTTAATTGTACTTCATCAGGTGCTCTGGAGTTCGGTTCGCACAACCAGGCATCTTTTGGAGTGCAAATGATAAGT
>Iri-Novel-30_pre
TTCGAGTGTGCAGGGTGTAGATTGGCGGAGGGTGGGCAAAGGCCGACAAGACTTGCCGCGCTCATGTCGGCTGGACCTCAGCAAGGCTAAGG
>Iri-Novel-31_pre
TGTCGGGACCATGTGGGCGTACGGGCGAGGCTTGGCGAAGATGGCTTGGCGGACGCTAAGCGTGGTGTCGGAACCTCGGAACCATGTGGGCGAACGGGCGACGC
>Iri-Novel-32-XX5_1_pre
AAAATGACAAGTGGAGAATCGACGTCGGCCGATGCGCCCGAAGCTGCTGCTTGGGTCGAAAAGGAACTGCCGGGAATCATGTTGCGCT
>Iri-Novel-32-XX5_2_pre
AAAATGACAAGTGGAGAATCGACGTCGGCCGATGCGCCCGAAGCTGCTGCTTGGGTCGAAAAGGAACTGCCGGGAATCATGCTGCGCT
>Iri-Novel-33_pre
CGGCGCGACGGTGCAGATTGTTGCTGGGAGCTCGTAGTCCGGGAAAGTGACGCCTCGCACAGCGAGTCCTTGAGGGACCAGGCTCTGCTTGCCGACGGTAGT
>Iri-Novel-34_pre
GGCGAGAAATCTGGTGGCTGTGATTGTCTGGCGCCAGGGTCAAGTGCTGCGTCAGCCAATCACGGCCGCCGGATTTCTCGCCGAC
>Iri-Novel-35_pre
CTTCTTCTCCTGGCAAGATGGCGGAGCGCTCCATTCATTTGTATGGCGCGCCGCCATCTTGCTAGGACAAGCGGACTCA
>Iri-Mir-7_pre
GCCCTCCCGTCTGGAAGACTAGTGATTTTGTTGTTCTGTCAAACTTGGAAACAAGAAATCACTATCTCCGAACGGTGGGCGC
