# Supplementary material for: An Integrative Framework Identifies Cooperative Targeting of Host Pathways by Tick Salivary miRNAs
Source: Comput Struct Biotechnol J. 2026 May 15;35(1):0106. doi: 10.34133/csbj.0106 (PMC13176609; doi:10.34133/csbj.0106)
Supplement: Supplementary 1 — Figs. S1 to S3 Supplementary Files 1 to 8 [file csbj.0106.f1.zip › Supplementary_file_8.fa]

>Iri-Mir-10-P2_5p
AACCCGTAGATCCGAACTTGTG
>Iri-Mir-10-P2_3p*
CAAGTTCCCCTCTGCGGGTCTG
>Iri-Mir-375_3p
TTTGTTCGTTCGGCTCGAGTTA
>Iri-Mir-375_5p*
ACTCGAGCTGCCCGTGCAAAAC
>Iri-Mir-10-P1-v1_5p
TACCCTGTAGATCCGAATTTGT
>Iri-Mir-10-P1-v1_3p*
AAATTCGGTTCTAGAGAGGTTTG
>Iri-Mir-34_5p
TGGCAGTGTGGTTAGCTGGTTGT
>Iri-Mir-34_3p*
AACCACTAGCTGTATTGCCGATA
>Iri-Mir-96-P3_5p
AATGGCACTGGAAGAATTCACGG
>Iri-Mir-96-P3_3p*
GTGACTTCTCCGGTGCTGTGGA
>Iri-Let-7_5p
TGAGGTAGTAGGTTGTATAGTT
>Iri-Let-7_3p*
CTGTACAACTTGCTAACTTTCT
>Iri-Mir-252-P1_5p
TTAAGTAGTAGTGCCGCAGGTAA
>Iri-Mir-252-P1_3p*
ACCTGCACACAACTGCTTGACT
>Iri-Mir-67_5p
CCTCACTCAGTTTGGCTGTGGTG
>Iri-Mir-67_3p*
TCACAACCTCCTTGAGTGAGTGA
>Iri-Mir-281_5p
AAGAGAGCAATCCGTGGACAGT
>Iri-Mir-281_3p*
TGTCATGGAGTCGCTCTCTTTC
>Iri-Mir-3931_3p
TACTTTGAGTCGGTACGAATCC
>Iri-Mir-3931_5p*
ATTTGTACCGACTCTTGGCTAGGT
>Iri-Mir-279_5p*
GATGACTGTGCCTCTAGTCCATG
>Iri-Mir-279_3p
TGACTAGATCCACACTCATCCA
>Iri-Mir-71_5p
TGAAAGACATGGGTAGTGAGATG
>Iri-Mir-71_3p*
TCTCACTACCTTGTCTTTGTTG
>Iri-Mir-216-P2_3p*
CAGGGTACCGGATGAGATGGGG
>Iri-Mir-216-P2_5p
TAATCTCATTTGGTATCTCTGGG
>Iri-Novel-1_3p
AGTGGTCATGTCTTCGCACTGG
>Iri-Novel-1_5p*
GGTGAGAGGACATAGCCAGTGC
>Iri-Mir-12_5p
TGAGTATTACATCAGGTACTGGT
>Iri-Mir-12_3p*
CAGTATCTGTGTGATATTCACC
>Iri-Novel-21_5p
AGAAAGTGCGTCTGGCGGCGGC
>Iri-Novel-21_3p*
CGCTCCCTCTCGCACTTGCTGC
>Iri-Mir-2-P4_3p
TATCACAGCCAGCTTTGATGAGC
>Iri-Mir-2-P4_5p*
TCGTCAAAGTGGCTCTGATGTG
>Iri-Mir-2-P1_3p
TATCACAGCCACCTTTGATGAGC
>Iri-Mir-2-P1_5p*
CCGTCAAAGGGACTGTGAAAT
>Iri-Mir-9_5p
TCTTTGGTTATCTAGCTGTATGA
>Iri-Mir-9_3p*
ATAAAGCTAGGTTACCAAAGTT
>Iri-Novel-22_3p
GACGTTGGGACGCTGTTGCCTGA
>Iri-Novel-22_5p*
CTGCCCAGCCATCCGGATGGTG
>Iri-Novel-23_5p
CTCGGACCGACAGCTCGACATGC
>Iri-Novel-23_3p*
AAATCGAGTGTTGGTCCGGGCAG
>Iri-Novel-24_5p
TCGGACCGACAGCTCGACATGCT
>Iri-Novel-24_3p*
CAAATCGAGTGTTGGTCCGGGC
>Iri-Novel-25_3p
CGAGCAATTACATCCACCGAGT
>Iri-Novel-25_5p*
ACGATGGATGTAATGGCACGCT
>Iri-Mir-96-P1_5p
TTTGGCACTAGCACATTTTTGT
>Iri-Mir-96-P1_3p*
AAAAATTGTGGTAGTGTCAAGC
>Iri-Novel-26_3p
CGGCTCTGGCGCTGGCCCCAGC
>Iri-Novel-26_5p*
CGGGGTCGCAGCGGCAGAGCCTGC
>Iri-Novel-27_3p*
CGTGACCTTGGGATGACCTTGG
>Iri-Novel-27_5p
AAGGTCATCCCATGGTCACGTG
>Iri-Novel-2_5p
TAGGGTGGCCGGTCGTTGAAAC
>Iri-Novel-2_3p*
TTCAACGACCGGCCACCTTATG
>Iri-Mir-92_3p
TATTGCACTCGTCCCGGCCTTT
>Iri-Mir-92_5p*
AGGTCTGGATGAGTGCCAATGTT
>Iri-Mir-317_5p*
AGTGTACCACCCTGAGTTCCCA
>Iri-Mir-317_3p
TGAACACAGCTGGTGGTATATCAG
>Iri-Mir-275_3p
TCAGGTACCTGAAGTAGCGCGCGG
>Iri-Mir-275_5p*
ACGTGCTGCATCAGGTGCTTGTGACT
>Iri-Novel-4_3p
ACTCGACGTAGCGCCCGCACTC
>Iri-Novel-4_5p*
GTCCGGTCCGTTCGTCGAGTCC
>Iri-Mir-10-P3_5p
TCCCTGAGACCCTAACTTGTGA
>Iri-Mir-10-P3_3p*
CCAGGTTAGATTCTCAGGCCCT
>Iri-Mir-2001_3p*
TGCCCACTGTCACGTTCACTGG
>Iri-Mir-2001_5p
TTGTGACCGTTACAATGGGCAT
>Iri-Novel-5_3p
CGAGTCCCGGCCGAGCGCTGAC
>Iri-Novel-5_5p*
CGGCGTTCAGCTGTGGCTCGTG
>Iri-Mir-190_3p
ACCAGGAGTCAGACATATGCTC
>Iri-Mir-190_5p*
AGATATGTTTGATATTCTTGGTT
>Iri-Novel-12a_5p
GCTGTTAGTTTGTGGGCTGGTG
>Iri-Novel-12a_3p*
GCCAACCCACTAACTGACGGGG
>Iri-Mir-1_3p
TGGAATGTAAAGAAGTATGGAG
>Iri-Mir-1_5p*
CCGTGCTTCCTTACTTCCCATA
>Iri-Novel-12c_5p
GCTGTTAGTTTGTGGGATGGTG
>Iri-Novel-12c-1_3p*
GCCAACCCACTAACTGACGGGG
>Iri-Novel-12c-2_3p*
GCCAACCCACTAACCGACGGGA
>Iri-Mir-276_3p
TAGGAACTTCATACCATGCTCG
>Iri-Mir-276_5p*
AGCGGGGTACGGAGGTCTTACT
>Iri-Novel-12g_5p
GCTGTTAGTTTGTGGGGTGGTGT
>Iri-Novel-12g_3p*
GCCAACCCACCAACTGACGGGAC
>Iri-Mir-8_3p
TAATACTGTCAGGTAAAGATGTC
>Iri-Mir-8_5p*
CATCTTACCAGACAGCATTAGA
>Iri-Novel-12f_5p
GCTGTTAGTTTGTGGGGCGGTG
>Iri-Novel-12f_3p*
CCAACCCACTAACTGACGAGAC
>Iri-Mir-278_5p
CCGGATGAATTTCTCGCCTGGCC
>Iri-Mir-278_3p*
TCGGTGGGATTTTCGTCCGTTT
>Iri-Mir-76_3p
TTCGTTGTCGTAGAAACCTGAT
>Iri-Mir-76_5p*
CAGGTCTCTCGACCAACGACCA
>Iri-Novel-13_3p*
GACATCTTCGTGTTCGGGCTCC
>Iri-Novel-13_5p
GCTTGAAGTCACGGATGTCGAC
>Iri-Novel-14_3p
GCCAACCGACTAACTGACGGGAC
>Iri-Novel-14_5p*
GTTGTTAGTTTGTGGGGTGGTG
>Iri-Novel-12e_5p
GCTGTTAGTTTGTGGGTTGGTGC
>Iri-Novel-12e_3p*
GCCAACCTACTAACTGACGGGAC
>Iri-Novel-3a_5p*
TGGCCTGATATCTCTGTGTACG
>Iri-Novel-3a_3p
TACGTCGAGACCTCAGGTTGAT
>Iri-Novel-17_3p
CGGGATTCTGTTCGATTTTGAGGG
>Iri-Novel-17_5p*
CCTCATCCGCAGCGTCCTGGCC
>Iri-Novel-12d_3p*
GCCAACCTACTAACTGACGGGAC
>Iri-Novel-12d_5p
GCTGTTAGTTTGTGGGGTGGGG
>Iri-Novel-3b_3p
CACGTCGAGATTTCAAGCCATG
>Iri-Novel-3b_5p*
TGGCCTGATCTCTCGACGTACA
>Iri-Novel-20_3p
AGACGAGCTGGTTGCCTGAGTG
>Iri-Novel-20_5p*
CAAGCACAGCACGGCTCGCTG
>Iri-Novel-19_5p*
GCTGTCAGTTTGTGGGCTGGTGC
>Iri-Novel-19_3p
GCCAACCCACTAACTGACGGGAA
>Iri-Novel-18_3p
GCCAATCCACTAACTGACGGGAC
>Iri-Novel-18_5p*
GCTGTTATTTTGTGGGATGGTG
>Iri-Novel-12h_5p*
GCTGTTAGTTTGTAGGGTGGTG
>Iri-Novel-12h_3p
CCAACCCACTAACTGACGGAAC
>Iri-Novel-16_3p*
TATGCGCACTTCGTTCCGGAGG
>Iri-Novel-16_5p
TCCGGAACGAACTGCGCATGTGC
>Iri-Novel-15_3p
AGGACCACGAGCGCCGCAAGGA
>Iri-Novel-15_5p*
TATGCGTCGTCGTGTTCGTCGTCG
>Iri-Novel-11_5p
CCTGGATGTGAACCCGAGCGCC
>Iri-Novel-11_3p*
ACGTTTGTACCCATTTAGCC
>Iri-Novel-10_5p
CTTGGGCTGGAGTTCGTCGTT
>Iri-Novel-10_3p*
ACGATGGACAGCAGCCCAACACT
>Iri-Novel-12b_5p
GCTGTTAGTTTGTGGGGTGGTGC
>Iri-Novel-12b_3p*
GCCAACCCACTAACTGACGGGAC
>Iri-Novel-9_3p*
CGACGTGGAACCGTGGCACTGG
>Iri-Novel-9_5p
CCCCCTTCGTCCACGTTCTAG
>Iri-Novel-8_5p
TGAGGACCCGAAACACACTTGT
>Iri-Novel-8-1_3p*
AAGTGTGGTTCGGCGTCTCGCC
>Iri-Novel-8-2_3p*
AAGTATGGTTCGGCGTCTCGC
>Iri-Novel-7_3p
TTCGGGATCTCTGAGGCTATGG
>Iri-Novel-7_5p*
ATAGCCTCCGAGATCCCGAAGCG
>Iri-Novel-6_3p
GAGGCATCAGGAACAGCTCGGG
>Iri-Novel-6_5p*
GAGCTGCTCCACCTGCGCTTCT
>Iri-Bantam-P9a_5p*
CTGGTTTTCACAATGATCGTCCAGA
>Iri-Bantam-P9a_3p
TGAGATCATTGTGAAAGCTGATT
>Iri-Mir-1175_3p
TGAGATTCAACTCCTCCAACTTCT
>Iri-Mir-750_3p
CCAGATCTAACTCTTCCAGCTCA
>Iri-Mir-87-P1_5p*
GTGCCCGGAACTTTGTCTCAGCCT
>Iri-Mir-87-P1_3p
GTGAGCAAAGTTTCAGGTGTGT
>Iri-Mir-133_5p*
AGCTGGCTGAAGCCGGGCCAAAT
>Iri-Mir-133_3p
TTGGTCCCCTTCAACCAGCTGT
>Iri-Mir-184_5p*
CCTTATCATTCGACTGTCCAGA
>Iri-Mir-184_3p
TGGACGGAGAACTGATAAGGGC
>Iri-Mir-315_5p
TTTTGATTGTTGCTCAGAAGGCG
>Iri-Mir-315_3p*
CCTTCGAGTGACTATCAAATCT
>Iri-Novel-28_5p
TGAGGCACCGCCCAGTCTGGCT
>Iri-Novel-28_3p*
CCAGACTGTACGGTGCCTCAAC
>Iri-Novel-29_5p
TGCATCTCGTCGGTGTCCCTTGGTC
>Iri-Novel-29_3p*
CCTCGAGCCGATCGGGATAGAGCGCC
>Iri-Mir-305_5p
ATTGTACTTCATCAGGTGCTCTGG
>Iri-Mir-305_3p*
AGGCATCTTTTGGAGTGCAAATG
>Iri-Novel-30_5p
AGGGTGTAGATTGGCGGAGGGTGG
>Iri-Novel-30_3p*
GCTCATGTCGGCTGGACCTCAG
>Iri-Novel-31_5p*
GCGTACGGGCGAGGCTTGGCG
>Iri-Novel-31_3p
TCGGAACCTCGGAACCATGTGGGCGA
>Iri-Novel-32_5p*
TGGAGAATCGACGTCGGCCGATG
>Iri-Novel-32_3p
TGGGTCGAAAAGGAACTGCCGGG
>Iri-Novel-33_5p
TGCAGATTGTTGCTGGGAGCTCGTA
>Iri-Novel-33_3p*
TGAGGGACCAGGCTCTGCTTG
>Iri-Novel-34_5p*
CTGGTGGCTGTGATTGTCTGGCG
>Iri-Novel-34_3p
TCAGCCAATCACGGCCGCCGGAT
>Iri-Novel-35_5p*
CCTGGCAAGATGGCGGAGCGCT
>Iri-Novel-35_3p
CGCGCCGCCATCTTGCTAGGAC
>Iri-Mir-7_5p
TGGAAGACTAGTGATTTTGTTGTT
>Iri-Mir-7_3p*
CAAGAAATCACTATCTCCGAA
